# Supplementary material for: Unraveling a bifunctional mechanism for methanol-to-formate electro-oxidation on nickel-based hydroxides
Source: Nat Commun. 2023 Mar 27;14:1686. doi: 10.1038/s41467-023-37441-9 (PMC10042884; doi:10.1038/s41467-023-37441-9)
Supplement: Supplementary file 6 — Source Data [file 41467_2023_37441_MOESM6_ESM.xlsx]

## Sheet: Figure 2a
NiMn-MOR		NiMn-OER		NiFe-MOR		NiFe-OER
Potential (V versus RHE)	Current density (mA cm-2)	Potential (V versus RHE)	Current density (mA cm-2)	Potential (V versus RHE)	Current density (mA cm-2)	Potential (V versus RHE)	Current density (mA cm-2)
1.02315	-0.2026	1.04646	-24.16	1.02313	-0.12244	1.02335	-0.78
1.02415	-0.19754	1.04592	-22.36	1.02412	-0.1081	1.02435	-0.7724
1.02514	-0.19258	1.04558	-20.8	1.02512	-0.10558	1.02534	-0.7646
1.02614	-0.18772	1.04542	-19.438	1.02611	-0.09614	1.02634	-0.7572
1.02714	-0.18294	1.04537	-18.208	1.0271	-0.09314	1.02734	-0.7496
1.02813	-0.17828	1.04542	-17.094	1.0281	-0.08982	1.02833	-0.7424
1.02913	-0.1737	1.04551	-16.038	1.02909	-0.08604	1.02933	-0.735
1.03013	-0.16922	1.0457	-15.084	1.03009	-0.08416	1.03033	-0.728
1.03112	-0.16484	1.04596	-14.228	1.03109	-0.08258	1.03132	-0.7208
1.03212	-0.16056	1.04631	-13.458	1.03209	-0.08194	1.03232	-0.7138
1.03312	-0.15638	1.04671	-12.762	1.03309	-0.07832	1.03332	-0.707
1.03411	-0.1523	1.04718	-12.142	1.03408	-0.07628	1.03432	-0.7002
1.03511	-0.1483	1.04765	-11.526	1.03508	-0.07548	1.03531	-0.6936
1.03611	-0.14442	1.04816	-10.952	1.03608	-0.07266	1.03631	-0.687
1.0371	-0.14062	1.0487	-10.412	1.03708	-0.06982	1.03731	-0.6806
1.0381	-0.13692	1.04927	-9.908	1.03807	-0.06776	1.0383	-0.6742
1.0391	-0.13332	1.04986	-9.428	1.03908	-0.06886	1.0393	-0.6678
1.0401	-0.12982	1.05046	-8.96	1.04007	-0.06588	1.0403	-0.6616
1.04109	-0.12642	1.05108	-8.514	1.04107	-0.06414	1.0413	-0.6556
1.04209	-0.12312	1.05173	-8.106	1.04207	-0.06084	1.04229	-0.6496
1.04309	-0.1199	1.0524	-7.714	1.04307	-0.06556	1.04329	-0.6436
1.04409	-0.1168	1.05308	-7.348	1.04407	-0.06052	1.04429	-0.6378
1.04508	-0.11378	1.05379	-7	1.04507	-0.06084	1.04528	-0.6322
1.04608	-0.11088	1.05451	-6.678	1.04607	-0.0621	1.04628	-0.6266
1.04708	-0.10936	1.05526	-6.384	1.04706	-0.0583	1.04728	-0.6216
1.04808	-0.10728	1.05603	-6.112	1.04806	-0.05862	1.04828	-0.6164
1.04908	-0.10522	1.0568	-5.85	1.04906	-0.05658	1.04928	-0.6112
1.05008	-0.10314	1.05761	-5.62	1.05006	-0.05548	1.05027	-0.6062
1.05108	-0.1011	1.05842	-5.404	1.05106	-0.05296	1.05127	-0.6012
1.05207	-0.099	1.05924	-5.198	1.05206	-0.05468	1.05227	-0.5964
1.05307	-0.09678	1.06009	-5.018	1.05306	-0.05452	1.05327	-0.5916
1.05407	-0.09464	1.06094	-4.844	1.05406	-0.0531	1.05426	-0.5868
1.05507	-0.09254	1.06182	-4.696	1.05506	-0.05154	1.05526	-0.582
1.05607	-0.09048	1.0627	-4.56	1.05605	-0.0498	1.05626	-0.5776
1.05707	-0.08856	1.06359	-4.432	1.05705	-0.04996	1.05726	-0.573
1.05806	-0.08654	1.06448	-4.302	1.05806	-0.05074	1.05826	-0.5684
1.05906	-0.08448	1.06537	-4.178	1.05905	-0.04838	1.05925	-0.5638
1.06006	-0.08246	1.06627	-4.064	1.06005	-0.04886	1.06025	-0.5592
1.06106	-0.0804	1.06718	-3.952	1.06105	-0.04586	1.06125	-0.5546
1.06206	-0.07834	1.0681	-3.856	1.06205	-0.04366	1.06225	-0.5502
1.06306	-0.0763	1.06901	-3.756	1.06305	-0.04554	1.06325	-0.546
1.06406	-0.07432	1.06994	-3.67	1.06405	-0.04428	1.06424	-0.5416
1.06505	-0.0724	1.07087	-3.59	1.06505	-0.04224	1.06524	-0.5372
1.06605	-0.07048	1.07181	-3.522	1.06605	-0.04318	1.06624	-0.533
1.06705	-0.06864	1.07275	-3.448	1.06704	-0.04114	1.06724	-0.5286
1.06805	-0.06672	1.07369	-3.376	1.06805	-0.04128	1.06824	-0.5246
1.06905	-0.06474	1.07463	-3.31	1.06904	-0.04018	1.06923	-0.5204
1.07005	-0.06284	1.07558	-3.248	1.07004	-0.03956	1.07023	-0.5164
1.07105	-0.061	1.07652	-3.184	1.07104	-0.03734	1.07123	-0.5124
1.07204	-0.0591	1.07747	-3.126	1.07204	-0.03656	1.07223	-0.5082
1.07304	-0.05722	1.07843	-3.072	1.07304	-0.0372	1.07323	-0.5042
1.07404	-0.05542	1.07937	-3.01	1.07404	-0.03514	1.07423	-0.5002
1.07504	-0.0536	1.08033	-2.958	1.07504	-0.03388	1.07522	-0.4962
1.07604	-0.05174	1.08129	-2.908	1.07604	-0.03498	1.07622	-0.492
1.07704	-0.04998	1.08225	-2.864	1.07704	-0.03436	1.07722	-0.4882
1.07804	-0.0482	1.08321	-2.818	1.07803	-0.03074	1.07822	-0.4844
1.07903	-0.04634	1.08417	-2.77	1.07904	-0.03404	1.07922	-0.4806
1.08003	-0.04468	1.08512	-2.714	1.08003	-0.0301	1.08021	-0.4766
1.08103	-0.04302	1.08609	-2.674	1.08104	-0.03214	1.08121	-0.4728
1.08203	-0.0412	1.08706	-2.638	1.08203	-0.03074	1.08221	-0.469
1.08303	-0.0393	1.08802	-2.598	1.08303	-0.0312	1.08321	-0.4652
1.08403	-0.03744	1.08898	-2.554	1.08403	-0.0282	1.08421	-0.4616
1.08503	-0.03578	1.08995	-2.518	1.08503	-0.03104	1.08521	-0.458
1.08603	-0.03392	1.09092	-2.482	1.08603	-0.02836	1.0862	-0.4544
1.08702	-0.03208	1.09189	-2.446	1.08703	-0.02884	1.0872	-0.4506
1.08802	-0.03024	1.09286	-2.406	1.08803	-0.02758	1.0882	-0.4472
1.08902	-0.02842	1.09383	-2.374	1.08903	-0.02648	1.0892	-0.4436
1.09002	-0.02664	1.0948	-2.342	1.09003	-0.02774	1.0902	-0.4398
1.09102	-0.0249	1.09577	-2.306	1.09103	-0.02836	1.0912	-0.4364
1.09202	-0.02322	1.09674	-2.274	1.09203	-0.0268	1.09219	-0.4328
1.09302	-0.0216	1.09772	-2.248	1.09303	-0.0249	1.09319	-0.4294
1.09401	-0.02	1.09869	-2.216	1.09403	-0.02332	1.09419	-0.4258
1.09501	-0.01829	1.09967	-2.186	1.09503	-0.02316	1.09519	-0.4224
1.09601	-0.01649	1.10065	-2.164	1.09603	-0.023	1.09619	-0.4192
1.09701	-0.01473	1.10162	-2.132	1.09702	-0.02112	1.09719	-0.4158
1.09801	-0.01297	1.1026	-2.108	1.09803	-0.02412	1.09819	-0.4124
1.09901	-0.01118	1.10358	-2.082	1.09902	-0.02286	1.09918	-0.4092
1.10001	-0.00956	1.10455	-2.05	1.10002	-0.02128	1.10018	-0.406
1.10101	-0.00774	1.10553	-2.018	1.10102	-0.02128	1.10118	-0.4026
1.102	-0.00598	1.10651	-1.9986	1.10202	-0.0208	1.10218	-0.3994
1.103	-0.00424	1.10749	-1.972	1.10302	-0.02002	1.10318	-0.3962
1.104	-0.00231	1.10847	-1.9478	1.10402	-0.02032	1.10418	-0.393
1.105	-0.0006708	1.10945	-1.9262	1.10502	-0.02064	1.10518	-0.3898
1.106	0.0009746	1.11043	-1.9074	1.10602	-0.01781	1.10617	-0.3866
1.107	0.00276	1.11141	-1.8778	1.10702	-0.01544	1.10717	-0.3836
1.108	0.00441	1.11238	-1.8528	1.10802	-0.02112	1.10817	-0.3804
1.109	0.00608	1.11336	-1.8294	1.10902	-0.01907	1.10917	-0.3774
1.10999	0.00778	1.11435	-1.812	1.11002	-0.01749	1.11017	-0.3742
1.11099	0.00942	1.11533	-1.791	1.11102	-0.01529	1.11117	-0.3712
1.11199	0.01106	1.11632	-1.7726	1.11202	-0.01702	1.11217	-0.3682
1.11299	0.01299	1.1173	-1.7498	1.11302	-0.0156	1.11316	-0.365
1.11399	0.01486	1.11828	-1.7288	1.11402	-0.01466	1.11416	-0.362
1.11499	0.01653	1.11927	-1.7136	1.11501	-0.00961	1.11516	-0.3592
1.11599	0.01827	1.12025	-1.6962	1.11602	-0.01418	1.11616	-0.3562
1.11699	0.02004	1.12124	-1.6792	1.11702	-0.01497	1.11716	-0.3532
1.11798	0.02184	1.12222	-1.6616	1.11801	-0.01229	1.11816	-0.3502
1.11898	0.02358	1.1232	-1.6428	1.11901	-0.0134	1.11916	-0.3472
1.11998	0.0254	1.12419	-1.624	1.12001	-0.01135	1.12015	-0.3442
1.12098	0.02716	1.12517	-1.6068	1.12101	-0.01135	1.12115	-0.3414
1.12198	0.02896	1.12616	-1.5924	1.12201	-0.01198	1.12215	-0.3384
1.12298	0.03066	1.12715	-1.5736	1.12301	-0.01072	1.12315	-0.3354
1.12398	0.03238	1.12813	-1.5538	1.12401	-0.00946	1.12415	-0.3324
1.12497	0.0343	1.12912	-1.5402	1.12501	-0.00772	1.12515	-0.3294
1.12597	0.03618	1.1301	-1.5234	1.12601	-0.00693	1.12615	-0.3264
1.12697	0.03804	1.13109	-1.5052	1.12701	-0.01024	1.12715	-0.3234
1.12797	0.04002	1.13208	-1.492	1.12801	-0.00961	1.12814	-0.3206
1.12897	0.04188	1.13307	-1.4802	1.129	-0.00426	1.12914	-0.3178
1.12997	0.04352	1.13405	-1.461	1.13001	-0.00693	1.13014	-0.315
1.13097	0.0453	1.13504	-1.4476	1.13101	-0.0104	1.13114	-0.312
1.13196	0.04734	1.13602	-1.4308	1.13201	-0.00756	1.13214	-0.3092
1.13296	0.04912	1.13701	-1.4188	1.13301	-0.00473	1.13314	-0.3062
1.13396	0.05104	1.138	-1.4026	1.13401	-0.0063	1.13414	-0.3034
1.13496	0.05286	1.13899	-1.3884	1.135	-0.00299	1.13514	-0.3006
1.13596	0.05466	1.13998	-1.3752	1.136	-0.00441	1.13613	-0.2978
1.13696	0.05658	1.14096	-1.362	1.137	-0.00394	1.13713	-0.295
1.13796	0.05852	1.14195	-1.3448	1.138	-0.00284	1.13813	-0.2922
1.13896	0.06044	1.14294	-1.3294	1.139	-0.00268	1.13913	-0.2894
1.13995	0.0624	1.14393	-1.3182	1.14	-0.00236	1.14013	-0.2866
1.14095	0.06448	1.14492	-1.3076	1.141	-0.0003152	1.14113	-0.2842
1.14195	0.06638	1.1459	-1.2862	1.142	-0.00189	1.14213	-0.2814
1.14295	0.06836	1.14689	-1.2796	1.143	-0.0004728	1.14313	-0.2788
1.14395	0.07032	1.14788	-1.2636	1.144	-0.0011	1.14412	-0.2762
1.14495	0.07224	1.14887	-1.2494	1.145	0.0003152	1.14512	-0.2734
1.14594	0.07428	1.14986	-1.2394	1.146	-0.0001576	1.14612	-0.2706
1.14694	0.07652	1.15085	-1.2286	1.147	0.00205	1.14712	-0.268
1.14794	0.07852	1.15184	-1.2168	1.148	0.00221	1.14812	-0.2656
1.14894	0.08066	1.15283	-1.2056	1.149	0.0004728	1.14912	-0.2628
1.14994	0.08286	1.15382	-1.1932	1.15	0.00158	1.15012	-0.2602
1.15094	0.0848	1.15481	-1.1824	1.151	0.00221	1.15112	-0.2576
1.15194	0.08698	1.1558	-1.1686	1.152	0.00362	1.15211	-0.255
1.15293	0.08914	1.15679	-1.1598	1.153	0.00315	1.15311	-0.2526
1.15393	0.09116	1.15778	-1.149	1.15399	0.00552	1.15411	-0.2498
1.15493	0.09338	1.15877	-1.1368	1.15499	0.00473	1.15511	-0.2472
1.15593	0.09554	1.15976	-1.1278	1.15599	0.00489	1.15611	-0.2446
1.15693	0.09752	1.16075	-1.1146	1.157	0.00441	1.15711	-0.242
1.15793	0.09972	1.16174	-1.101	1.15799	0.00615	1.15811	-0.2394
1.15892	0.10206	1.16273	-1.0896	1.15899	0.00693	1.15911	-0.2368
1.15992	0.10422	1.16372	-1.0816	1.15999	0.00741	1.16011	-0.2344
1.16092	0.10638	1.16471	-1.0694	1.16099	0.00693	1.1611	-0.2318
1.16192	0.10868	1.16571	-1.0622	1.16199	0.00898	1.1621	-0.2292
1.16292	0.11094	1.1667	-1.0576	1.16299	0.0104	1.1631	-0.2264
1.16392	0.11322	1.16769	-1.0378	1.16399	0.01072	1.1641	-0.2238
1.16491	0.11556	1.16868	-1.0274	1.16499	0.00898	1.1651	-0.2212
1.16591	0.1179	1.16966	-1.0076	1.16599	0.0093	1.1661	-0.2184
1.16691	0.12006	1.17066	-1.0016	1.16699	0.01056	1.1671	-0.2156
1.16791	0.12238	1.17165	-0.9954	1.16799	0.01166	1.1681	-0.213
1.16891	0.12476	1.17265	-0.991	1.16899	0.0115	1.16909	-0.2106
1.16991	0.12718	1.17363	-0.9754	1.16999	0.01119	1.17009	-0.208
1.1709	0.12958	1.17463	-0.967	1.17099	0.01103	1.17109	-0.2054
1.1719	0.13202	1.17562	-0.9548	1.17199	0.01229	1.17209	-0.2028
1.1729	0.13432	1.17661	-0.9452	1.17298	0.01466	1.17309	-0.2
1.1739	0.13684	1.1776	-0.9332	1.17399	0.01198	1.17409	-0.19746
1.1749	0.1394	1.17859	-0.9276	1.17499	0.01276	1.17509	-0.19482
1.17589	0.14198	1.17959	-0.9182	1.17598	0.0167	1.17609	-0.19212
1.17689	0.1447	1.18057	-0.9046	1.17698	0.01749	1.17709	-0.1895
1.17789	0.1475	1.18156	-0.8906	1.17798	0.01718	1.17808	-0.18678
1.17889	0.15004	1.18255	-0.8772	1.17898	0.01797	1.17908	-0.1842
1.17989	0.15268	1.18354	-0.8706	1.17998	0.01702	1.18008	-0.18158
1.18088	0.15546	1.18454	-0.8618	1.18098	0.02018	1.18108	-0.17896
1.18188	0.15806	1.18553	-0.8526	1.18198	0.01986	1.18208	-0.17626
1.18288	0.1608	1.18652	-0.8436	1.18298	0.02048	1.18308	-0.17356
1.18388	0.16356	1.18752	-0.839	1.18398	0.02096	1.18408	-0.17088
1.18488	0.16618	1.18851	-0.8258	1.18498	0.02032	1.18508	-0.16816
1.18587	0.1689	1.1895	-0.8162	1.18598	0.02096	1.18607	-0.16554
1.18687	0.17182	1.19049	-0.8068	1.18698	0.0216	1.18707	-0.16294
1.18787	0.1747	1.19148	-0.7992	1.18797	0.02458	1.18807	-0.16018
1.18887	0.17782	1.19247	-0.7886	1.18897	0.02426	1.18907	-0.15746
1.18987	0.1809	1.19347	-0.7778	1.18997	0.02664	1.19007	-0.15486
1.19086	0.18382	1.19446	-0.7698	1.19098	0.02254	1.19107	-0.15222
1.19186	0.1869	1.19545	-0.755	1.19197	0.0268	1.19207	-0.14966
1.19286	0.19002	1.19644	-0.7466	1.19297	0.02632	1.19307	-0.14708
1.19386	0.19302	1.19743	-0.7332	1.19397	0.02616	1.19406	-0.14438
1.19485	0.19614	1.19842	-0.7224	1.19497	0.0301	1.19506	-0.14174
1.19585	0.19934	1.19941	-0.7156	1.19597	0.02932	1.19606	-0.13904
1.19685	0.2024	1.2004	-0.7038	1.19697	0.02978	1.19706	-0.13628
1.19785	0.2056	1.20139	-0.692	1.19796	0.03278	1.19806	-0.13356
1.19884	0.2088	1.20239	-0.688	1.19897	0.02946	1.19906	-0.1308
1.19984	0.212	1.20338	-0.6758	1.19997	0.03058	1.20006	-0.128
1.20084	0.2154	1.20437	-0.6634	1.20096	0.03246	1.20106	-0.12514
1.20184	0.2188	1.20536	-0.6544	1.20197	0.03152	1.20206	-0.1223
1.20284	0.2222	1.20635	-0.6404	1.20296	0.03452	1.20305	-0.11954
1.20383	0.2258	1.20734	-0.6374	1.20396	0.03578	1.20405	-0.11676
1.20483	0.2296	1.20833	-0.6244	1.20496	0.03672	1.20505	-0.114
1.20583	0.2332	1.20932	-0.6074	1.20596	0.03562	1.20605	-0.11124
1.20682	0.237	1.21031	-0.6012	1.20696	0.03672	1.20705	-0.10834
1.20782	0.2408	1.2113	-0.5894	1.20796	0.03908	1.20805	-0.10546
1.20882	0.2448	1.21229	-0.5786	1.20896	0.03862	1.20905	-0.10252
1.20982	0.2488	1.21329	-0.5706	1.20996	0.04018	1.21004	-0.09962
1.21081	0.2528	1.21427	-0.555	1.21096	0.03988	1.21104	-0.09674
1.21181	0.2568	1.21527	-0.5502	1.21195	0.04286	1.21204	-0.09378
1.21281	0.2608	1.21627	-0.545	1.21295	0.04286	1.21304	-0.09086
1.2138	0.2652	1.21725	-0.5284	1.21395	0.04428	1.21404	-0.08784
1.2148	0.2696	1.21824	-0.515	1.21495	0.04586	1.21504	-0.08462
1.2158	0.274	1.21923	-0.5046	1.21595	0.04712	1.21604	-0.0814
1.21679	0.2784	1.22022	-0.4954	1.21695	0.04728	1.21704	-0.07828
1.21779	0.2832	1.22122	-0.4876	1.21795	0.0476	1.21803	-0.07506
1.21879	0.2878	1.22221	-0.4778	1.21894	0.05058	1.21903	-0.07182
1.21978	0.2928	1.2232	-0.4656	1.21995	0.04996	1.22003	-0.06862
1.22078	0.2976	1.22418	-0.449	1.22094	0.05264	1.22103	-0.06532
1.22178	0.3026	1.22517	-0.4352	1.22194	0.05154	1.22203	-0.062
1.22277	0.3074	1.22617	-0.4288	1.22294	0.05358	1.22303	-0.05864
1.22377	0.3124	1.22716	-0.416	1.22394	0.05264	1.22402	-0.05526
1.22476	0.3176	1.22814	-0.4024	1.22494	0.0531	1.22502	-0.0518
1.22576	0.3228	1.22913	-0.3906	1.22594	0.05422	1.22602	-0.0483
1.22676	0.3282	1.23012	-0.3764	1.22694	0.05578	1.22702	-0.04474
1.22775	0.3332	1.23111	-0.3612	1.22794	0.05942	1.22802	-0.04118
1.22875	0.3388	1.2321	-0.3538	1.22893	0.06162	1.22902	-0.03754
1.22974	0.3444	1.2331	-0.3454	1.22993	0.06272	1.23002	-0.03394
1.23074	0.35	1.23409	-0.335	1.23093	0.0621	1.23101	-0.03038
1.23174	0.3558	1.23507	-0.3174	1.23193	0.06036	1.23201	-0.02684
1.23273	0.362	1.23606	-0.3052	1.23293	0.06698	1.23301	-0.02312
1.23373	0.368	1.23705	-0.2898	1.23393	0.06698	1.23401	-0.01945
1.23472	0.3742	1.23803	-0.271	1.23492	0.06918	1.23501	-0.01578
1.23572	0.3806	1.23902	-0.2624	1.23592	0.07092	1.23601	-0.01202
1.23671	0.387	1.24001	-0.2506	1.23692	0.0717	1.237	-0.00822
1.23771	0.3938	1.241	-0.2386	1.23792	0.0706	1.238	-0.00436
1.2387	0.4008	1.24199	-0.2252	1.23892	0.07328	1.239	-0.0003594
1.2397	0.4078	1.24298	-0.2092	1.23992	0.07518	1.24	0.00365
1.24069	0.4154	1.24397	-0.19368	1.24091	0.078	1.241	0.00767
1.24169	0.4228	1.24495	-0.17336	1.24191	0.07896	1.24199	0.01183
1.24268	0.4304	1.24594	-0.16314	1.24291	0.07942	1.24299	0.01594
1.24367	0.438	1.24693	-0.14928	1.24391	0.07848	1.24399	0.02004
1.24467	0.4462	1.24791	-0.13448	1.24491	0.08194	1.24499	0.02418
1.24566	0.4544	1.2489	-0.11778	1.24591	0.08384	1.24599	0.02844
1.24666	0.4628	1.24989	-0.1014	1.24691	0.08478	1.24699	0.03264
1.24765	0.4716	1.25088	-0.08834	1.24791	0.08542	1.24798	0.0369
1.24864	0.4806	1.25187	-0.07778	1.24891	0.08636	1.24898	0.04124
1.24964	0.4902	1.25285	-0.06142	1.2499	0.08762	1.24998	0.04568
1.25063	0.5002	1.25383	-0.04	1.2509	0.08872	1.25098	0.05026
1.25162	0.5102	1.25483	-0.03008	1.2519	0.09502	1.25198	0.055
1.25261	0.5206	1.2558	-0.00583	1.2529	0.09424	1.25297	0.05982
1.25361	0.5314	1.2568	0.00504	1.25389	0.0974	1.25397	0.06458
1.2546	0.5424	1.25778	0.02488	1.25489	0.10008	1.25497	0.0695
1.25559	0.5536	1.25876	0.04126	1.25589	0.09928	1.25597	0.07432
1.25658	0.5654	1.25975	0.05338	1.25689	0.10148	1.25696	0.07918
1.25757	0.5778	1.26074	0.0751	1.25789	0.10496	1.25796	0.0842
1.25856	0.5898	1.26171	0.10282	1.25888	0.10528	1.25896	0.08922
1.25955	0.603	1.2627	0.11888	1.25988	0.10622	1.25996	0.09442
1.26054	0.6164	1.26368	0.13494	1.26088	0.11078	1.26096	0.09966
1.26153	0.6306	1.26467	0.15432	1.26188	0.11204	1.26195	0.10488
1.26252	0.6448	1.26565	0.17904	1.26287	0.11488	1.26295	0.11026
1.26351	0.6598	1.26663	0.19888	1.26387	0.11724	1.26395	0.11586
1.2645	0.675	1.26762	0.2122	1.26487	0.11866	1.26495	0.12142
1.26549	0.6912	1.2686	0.234	1.26587	0.12166	1.26594	0.12706
1.26647	0.7076	1.26958	0.2564	1.26686	0.12592	1.26694	0.13294
1.26746	0.7248	1.27057	0.2718	1.26786	0.12528	1.26794	0.13884
1.26845	0.742	1.27155	0.2878	1.26886	0.1286	1.26893	0.14476
1.26944	0.7604	1.27253	0.3128	1.26985	0.13332	1.26993	0.15074
1.27042	0.7798	1.27351	0.3338	1.27085	0.13522	1.27093	0.15696
1.27141	0.7992	1.27449	0.3572	1.27185	0.13584	1.27193	0.16316
1.27239	0.8196	1.27548	0.3732	1.27285	0.139	1.27292	0.16942
1.27338	0.84	1.27646	0.395	1.27385	0.14136	1.27392	0.17584
1.27436	0.861	1.27744	0.4224	1.27484	0.14388	1.27492	0.18238
1.27534	0.8836	1.27842	0.4402	1.27584	0.14326	1.27591	0.18892
1.27633	0.9066	1.2794	0.463	1.27684	0.1505	1.27691	0.19568
1.27731	0.9304	1.28039	0.4824	1.27783	0.15444	1.27791	0.2026
1.27829	0.9554	1.28137	0.5066	1.27883	0.15618	1.27891	0.2094
1.27927	0.9812	1.28234	0.5336	1.27983	0.15916	1.2799	0.2164
1.28025	1.0086	1.28332	0.5594	1.28082	0.16216	1.2809	0.2236
1.28123	1.0362	1.2843	0.5844	1.28182	0.16532	1.2819	0.231
1.28221	1.065	1.28528	0.6104	1.28282	0.16768	1.28289	0.2382
1.28319	1.0946	1.28626	0.636	1.28381	0.17068	1.28389	0.2458
1.28416	1.1252	1.28723	0.6676	1.28481	0.1735	1.28489	0.2534
1.28514	1.156	1.28821	0.6904	1.28581	0.17808	1.28588	0.2612
1.28612	1.1892	1.28919	0.7156	1.2868	0.1806	1.28688	0.269
1.28709	1.2232	1.29016	0.7522	1.2878	0.18674	1.28788	0.277
1.28807	1.2586	1.29113	0.7784	1.28879	0.18848	1.28887	0.285
1.28904	1.2954	1.29211	0.8046	1.28979	0.18942	1.28987	0.2932
1.29001	1.334	1.29309	0.8332	1.29079	0.19652	1.29086	0.3014
1.29098	1.3736	1.29406	0.871	1.29178	0.19794	1.29186	0.3098
1.29195	1.4152	1.29503	0.9044	1.29278	0.2038	1.29286	0.3184
1.29292	1.4588	1.296	0.9352	1.29378	0.2054	1.29385	0.327
1.29388	1.5038	1.29697	0.9702	1.29477	0.2114	1.29485	0.336
1.29485	1.5504	1.29794	1.0074	1.29577	0.2146	1.29584	0.345
1.29581	1.5994	1.2989	1.052	1.29676	0.2216	1.29684	0.3542
1.29678	1.6494	1.29986	1.0982	1.29775	0.225	1.29784	0.3636
1.29774	1.7012	1.30082	1.1408	1.29875	0.2302	1.29883	0.373
1.2987	1.7554	1.30179	1.1838	1.29975	0.2322	1.29983	0.3824
1.29966	1.8114	1.30275	1.2304	1.30074	0.239	1.30082	0.3922
1.30061	1.8702	1.3037	1.2866	1.30173	0.245	1.30182	0.4022
1.30157	1.9318	1.30465	1.3448	1.30273	0.2486	1.30281	0.4126
1.30252	1.9952	1.3056	1.399	1.30373	0.2508	1.30381	0.4234
1.30347	2.062	1.30654	1.469	1.30472	0.2598	1.3048	0.4342
1.30442	2.132	1.30749	1.5316	1.30571	0.2646	1.3058	0.4452
1.30536	2.206	1.30843	1.605	1.30671	0.269	1.30679	0.4564
1.30631	2.282	1.30936	1.6812	1.3077	0.277	1.30779	0.468
1.30724	2.364	1.31029	1.767	1.30869	0.2816	1.30878	0.4796
1.30818	2.448	1.31121	1.861	1.30969	0.288	1.30978	0.4918
1.30912	2.534	1.31212	1.963	1.31068	0.2914	1.31077	0.5042
1.31005	2.628	1.31302	2.08	1.31167	0.2992	1.31177	0.517
1.31097	2.728	1.31391	2.208	1.31267	0.3056	1.31276	0.53
1.3119	2.832	1.31479	2.346	1.31366	0.3126	1.31376	0.5432
1.31281	2.944	1.31566	2.506	1.31465	0.3226	1.31475	0.5568
1.31372	3.064	1.31651	2.68	1.31564	0.326	1.31574	0.5706
1.31463	3.186	1.31734	2.874	1.31663	0.337	1.31674	0.5848
1.31554	3.318	1.31816	3.092	1.31763	0.3428	1.31773	0.5994
1.31644	3.454	1.31895	3.336	1.31862	0.3496	1.31872	0.614
1.31733	3.598	1.31973	3.594	1.31961	0.3588	1.31972	0.629
1.31822	3.75	1.32049	3.876	1.3206	0.3674	1.32071	0.6444
1.3191	3.908	1.32123	4.172	1.32159	0.3754	1.3217	0.6602
1.31998	4.074	1.32197	4.48	1.32258	0.3848	1.3227	0.6764
1.32084	4.25	1.32269	4.806	1.32357	0.395	1.32369	0.6928
1.3217	4.438	1.3234	5.144	1.32456	0.402	1.32468	0.7094
1.32256	4.636	1.32413	5.46	1.32555	0.4122	1.32567	0.7266
1.3234	4.848	1.32485	5.786	1.32654	0.422	1.32667	0.744
1.32423	5.072	1.32558	6.104	1.32753	0.4314	1.32766	0.7618
1.32506	5.31	1.32633	6.396	1.32852	0.4404	1.32865	0.78
1.32587	5.566	1.32709	6.674	1.3295	0.454	1.32964	0.7986
1.32667	5.838	1.32786	6.942	1.3305	0.4618	1.33063	0.8176
1.32745	6.126	1.32865	7.192	1.33148	0.475	1.33162	0.8368
1.32822	6.438	1.32946	7.42	1.33247	0.488	1.33261	0.8564
1.32897	6.77	1.33029	7.614	1.33346	0.4962	1.33361	0.8764
1.32971	7.122	1.33112	7.818	1.33444	0.5104	1.3346	0.8966
1.33044	7.492	1.33195	8.012	1.33543	0.526	1.33559	0.917
1.33115	7.878	1.33279	8.194	1.33641	0.538	1.33658	0.938
1.33185	8.284	1.33365	8.368	1.3374	0.5526	1.33757	0.9596
1.33253	8.708	1.33449	8.544	1.33838	0.5644	1.33856	0.9812
1.33321	9.148	1.33535	8.714	1.33937	0.5808	1.33955	1.0036
1.33387	9.608	1.3362	8.89	1.34035	0.5962	1.34054	1.027
1.33451	10.084	1.33705	9.06	1.34133	0.617	1.34153	1.0508
1.33515	10.574	1.33791	9.23	1.34231	0.6336	1.34252	1.0758
1.33577	11.082	1.33876	9.402	1.34329	0.65	1.3435	1.1024
1.33638	11.604	1.33962	9.562	1.34427	0.6692	1.34449	1.1302
1.33699	12.14	1.34048	9.726	1.34525	0.69	1.34548	1.1596
1.33757	12.696	1.34134	9.894	1.34622	0.7112	1.34646	1.191
1.33815	13.268	1.3422	10.064	1.3472	0.7298	1.34745	1.2254
1.33871	13.856	1.34305	10.23	1.34817	0.757	1.34843	1.263
1.33927	14.456	1.34391	10.396	1.34915	0.7824	1.34941	1.3042
1.33981	15.072	1.34477	10.556	1.35012	0.8046	1.35039	1.3492
1.34034	15.7	1.34562	10.734	1.35109	0.8358	1.35137	1.3984
1.34087	16.332	1.34648	10.902	1.35206	0.8634	1.35235	1.453
1.3414	16.974	1.34734	11.06	1.35303	0.8892	1.35332	1.5136
1.34191	17.624	1.34822	11.21	1.35398	0.9324	1.35429	1.5796
1.34243	18.276	1.34909	11.352	1.35495	0.961	1.35526	1.6522
1.34294	18.936	1.34998	11.484	1.35591	0.9994	1.35622	1.7316
1.34344	19.604	1.35089	11.592	1.35686	1.0418	1.35718	1.8174
1.34394	20.28	1.35181	11.688	1.35782	1.0828	1.35814	1.9104
1.34445	20.94	1.35274	11.766	1.35877	1.1286	1.35909	2.012
1.34496	21.6	1.35369	11.826	1.35971	1.1792	1.36005	2.122
1.34547	22.26	1.35466	11.864	1.36065	1.2334	1.36099	2.242
1.34597	22.94	1.35563	11.89	1.36159	1.293	1.36193	2.372
1.34648	23.6	1.35663	11.892	1.36252	1.3542	1.36287	2.506
1.34699	24.26	1.35764	11.882	1.36345	1.421	1.36381	2.65
1.3475	24.92	1.35867	11.85	1.36437	1.4902	1.36474	2.802
1.34801	25.58	1.3597	11.808	1.36528	1.57	1.36567	2.962
1.34852	26.24	1.36075	11.758	1.36619	1.6538	1.36659	3.132
1.34904	26.88	1.3618	11.696	1.3671	1.7428	1.36751	3.314
1.34955	27.54	1.36286	11.622	1.36799	1.8418	1.36842	3.502
1.35008	28.18	1.36393	11.544	1.36887	1.9454	1.36934	3.698
1.35059	28.84	1.36501	11.45	1.36975	2.056	1.37024	3.902
1.3511	29.5	1.36608	11.364	1.37063	2.172	1.37115	4.114
1.35162	30.14	1.36717	11.26	1.37149	2.296	1.37205	4.334
1.35213	30.8	1.36826	11.162	1.37235	2.43	1.37295	4.566
1.35263	31.48	1.36934	11.066	1.37319	2.568	1.37384	4.806
1.35314	32.14	1.37043	10.962	1.37403	2.718	1.37472	5.058
1.35363	32.82	1.37151	10.862	1.37486	2.874	1.37561	5.316
1.35414	33.48	1.3726	10.764	1.37568	3.036	1.37649	5.586
1.35464	34.16	1.37368	10.662	1.37649	3.212	1.37736	5.864
1.35513	34.84	1.37476	10.578	1.37729	3.392	1.37823	6.154
1.35564	35.5	1.37582	10.5	1.37809	3.582	1.3791	6.452
1.35615	36.16	1.37689	10.416	1.37887	3.778	1.37996	6.762
1.35666	36.82	1.37796	10.338	1.37965	3.982	1.38081	7.082
1.35719	37.46	1.37903	10.26	1.38042	4.196	1.38167	7.41
1.3577	38.12	1.38009	10.186	1.38117	4.42	1.38251	7.75
1.35822	38.76	1.38115	10.118	1.38192	4.646	1.38335	8.104
1.35873	39.42	1.3822	10.054	1.38267	4.882	1.38419	8.468
1.35924	40.08	1.38326	9.988	1.3834	5.13	1.38502	8.842
1.35975	40.74	1.38431	9.926	1.38412	5.38	1.38585	9.228
1.36025	41.42	1.38536	9.874	1.38484	5.642	1.38667	9.626
1.36076	42.08	1.38642	9.806	1.38555	5.908	1.38748	10.04
1.36125	42.76	1.38747	9.746	1.38625	6.182	1.38829	10.464
1.36175	43.44	1.38852	9.688	1.38694	6.464	1.38909	10.902
1.36224	44.12	1.38956	9.632	1.38762	6.756	1.38989	11.348
1.36275	44.78	1.39062	9.57	1.3883	7.052	1.39069	11.8
1.36323	45.48	1.39167	9.508	1.38896	7.36	1.39148	12.266
1.36373	46.16	1.39273	9.44	1.38962	7.67	1.39226	12.746
1.36421	46.86	1.39379	9.374	1.39028	7.986	1.39305	13.232
1.36469	47.56	1.39484	9.31	1.39092	8.31	1.39382	13.728
1.36517	48.26	1.3959	9.234	1.39156	8.642	1.3946	14.232
1.36563	48.98	1.39697	9.156	1.39219	8.976	1.39537	14.744
1.3661	49.7	1.39804	9.08	1.39283	9.312	1.39613	15.266
1.36656	50.42	1.3991	9.002	1.39345	9.658	1.39689	15.798
1.36703	51.14	1.40017	8.922	1.39406	10.01	1.39765	16.338
1.36749	51.86	1.40125	8.836	1.39467	10.372	1.3984	16.89
1.36793	52.62	1.40232	8.754	1.39527	10.734	1.39915	17.448
1.36838	53.36	1.40339	8.668	1.39587	11.102	1.39989	18.018
1.36883	54.1	1.40446	8.582	1.39646	11.474	1.40063	18.596
1.36928	54.84	1.40554	8.494	1.39705	11.854	1.40137	19.178
1.36973	55.58	1.40662	8.402	1.39763	12.236	1.4021	19.768
1.37018	56.32	1.4077	8.308	1.39821	12.626	1.40284	20.36
1.37062	57.08	1.40877	8.224	1.39878	13.02	1.40356	20.98
1.37107	57.82	1.40984	8.142	1.39934	13.416	1.40429	21.58
1.3715	58.58	1.41092	8.052	1.3999	13.818	1.40501	22.2
1.37193	59.36	1.41199	7.966	1.40046	14.222	1.40573	22.82
1.37235	60.14	1.41306	7.882	1.40102	14.63	1.40644	23.46
1.37277	60.92	1.41413	7.796	1.40156	15.044	1.40716	24.08
1.37317	61.72	1.4152	7.718	1.40211	15.46	1.40788	24.72
1.37358	62.52	1.41628	7.63	1.40265	15.88	1.4086	25.34
1.37397	63.34	1.41734	7.552	1.40319	16.306	1.40931	25.98
1.37436	64.16	1.41841	7.476	1.40372	16.736	1.41002	26.62
1.37477	64.96	1.41947	7.404	1.40425	17.162	1.41073	27.26
1.37517	65.76	1.42054	7.324	1.40478	17.594	1.41145	27.88
1.37558	66.56	1.4216	7.246	1.4053	18.032	1.41218	28.5
1.37597	67.38	1.42267	7.17	1.40582	18.472	1.4129	29.12
1.37639	68.16	1.42373	7.094	1.40633	18.92	1.41361	29.76
1.3768	68.96	1.4248	7.02	1.40684	19.368	1.41433	30.38
1.3772	69.76	1.42586	6.95	1.40734	19.826	1.41506	30.98
1.37761	70.56	1.42692	6.874	1.40784	20.28	1.41579	31.58
1.37802	71.36	1.42798	6.804	1.40834	20.74	1.41651	32.2
1.37839	72.2	1.42904	6.742	1.40884	21.2	1.41724	32.8
1.37878	73.02	1.43008	6.686	1.40931	21.68	1.41798	33.38
1.37917	73.84	1.43114	6.62	1.40979	22.16	1.41871	33.98
1.37955	74.68	1.43219	6.556	1.41027	22.64	1.41946	34.54
1.37993	75.52	1.43324	6.502	1.41076	23.1	1.4202	35.12
1.3803	76.36	1.43429	6.44	1.41124	23.58	1.42094	35.7
1.38069	77.18	1.43534	6.382	1.41171	24.06	1.42168	36.26
1.38107	78.02	1.43639	6.324	1.41217	24.56	1.42244	36.8
1.38145	78.86	1.43743	6.276	1.41264	25.04	1.4232	37.34
1.38181	79.72	1.43848	6.218	1.4131	25.54	1.42395	37.88
1.38215	80.6	1.43953	6.166	1.41357	26.02	1.42473	38.38
1.38252	81.46	1.44057	6.112	1.41403	26.52	1.4255	38.9
1.38286	82.34	1.44162	6.06	1.41448	27.02	1.42628	39.38
1.38321	83.22	1.44266	6.01	1.41491	27.54	1.42706	39.86
1.38357	84.08	1.4437	5.962	1.41537	28.04	1.42784	40.36
1.38393	84.94	1.44475	5.912	1.4158	28.56	1.42863	40.82
1.38428	85.82	1.44578	5.866	1.41623	29.08	1.42941	41.3
1.38463	86.7	1.44683	5.818	1.41666	29.6	1.43022	41.74
1.38499	87.56	1.44787	5.77	1.41709	30.12	1.43102	42.18
1.38535	88.42	1.44891	5.724	1.41753	30.64	1.43182	42.62
1.38568	89.32	1.44994	5.68	1.41796	31.16	1.43263	43.04
1.38603	90.2	1.45097	5.648	1.41837	31.7	1.43345	43.44
1.38639	91.06	1.45201	5.602	1.41878	32.24	1.43427	43.84
1.38675	91.92	1.45305	5.556	1.41921	32.76	1.43509	44.24
1.38713	92.76	1.45409	5.514	1.41962	33.3	1.43592	44.62
1.38747	93.64	1.45512	5.472	1.42003	33.84	1.43675	45
1.38783	94.5	1.45615	5.44	1.42042	34.4	1.43759	45.36
1.38818	95.38	1.45718	5.398	1.42083	34.94	1.43844	45.7
1.38851	96.28	1.45822	5.36	1.42122	35.5	1.43928	46.04
1.38884	97.18	1.45925	5.324	1.42163	36.04	1.44014	46.36
1.38921	98.04	1.46028	5.286	1.42201	36.6	1.44099	46.68
1.38954	98.94	1.46131	5.246	1.42242	37.14	1.44186	46.98
1.38988	99.82	1.46235	5.21	1.42281	37.7	1.44274	47.24
1.39022	100.72	1.46338	5.172	1.4232	38.26	1.44363	47.5
1.39056	101.6	1.46441	5.138	1.42357	38.84	1.44453	47.72
1.39091	102.48	1.46544	5.1	1.42396	39.4	1.44545	47.9
1.39124	103.38	1.46647	5.064	1.42432	39.98	1.44637	48.06
1.39159	104.26	1.4675	5.026	1.42471	40.54	1.44731	48.2
1.39193	105.14	1.46853	4.99	1.42508	41.12	1.44826	48.32
1.39228	106.02	1.46956	4.958	1.42544	41.7	1.44923	48.38
1.3926	106.94	1.47059	4.922	1.42581	42.28	1.45021	48.42
1.3929	107.88	1.47162	4.89	1.42618	42.86	1.45121	48.42
1.39319	108.84	1.47265	4.854	1.42654	43.44	1.45223	48.38
1.39347	109.8	1.47368	4.82	1.42689	44.04	1.45326	48.32
1.39375	110.78	1.4747	4.792	1.42725	44.62	1.4543	48.22
1.39403	111.74	1.47573	4.756	1.4276	45.22	1.45536	48.08
1.39431	112.72	1.47676	4.724	1.42796	45.8	1.45644	47.92
1.39461	113.66	1.47779	4.688	1.42831	46.4	1.45754	47.7
1.39492	114.58	1.47882	4.656	1.42865	47	1.45863	47.48
1.39523	115.52	1.47985	4.624	1.429	47.6	1.45975	47.22
1.39553	116.46	1.48087	4.594	1.42934	48.2	1.46087	46.96
1.39585	117.38	1.4819	4.562	1.42969	48.8	1.46199	46.68
1.39615	118.32	1.48293	4.526	1.43003	49.4	1.46312	46.4
1.39642	119.3	1.48395	4.504	1.43038	50	1.46426	46.1
1.39674	120.22	1.48498	4.464	1.4307	50.62	1.46538	45.82
1.39705	121.14	1.486	4.44	1.43104	51.22	1.46651	45.54
1.39737	122.06	1.48702	4.416	1.43139	51.82	1.46763	45.26
1.39769	122.98	1.48805	4.384	1.43171	52.44	1.46874	45.02
1.398	123.9	1.48907	4.358	1.43203	53.06	1.46984	44.8
1.39832	124.82	1.4901	4.328	1.43235	53.68	1.47093	44.6
1.39864	125.74	1.49112	4.3	1.43268	54.3	1.472	44.44
1.39895	126.66	1.49214	4.276	1.433	54.92	1.47307	44.28
1.39926	127.6	1.49317	4.25	1.43332	55.54	1.47414	44.14
1.39957	128.52	1.49419	4.224	1.43365	56.16	1.47518	44.04
1.39989	129.44	1.49521	4.204	1.43397	56.78	1.4762	44
1.40019	130.38	1.49622	4.182	1.43429	57.4	1.4772	44
1.40051	131.3	1.49724	4.158	1.43461	58.02	1.47818	44.04
1.40083	132.22	1.49826	4.138	1.43494	58.64	1.47914	44.14
1.40114	133.14	1.49928	4.118	1.43524	59.28	1.48007	44.28
1.40148	134.04	1.50029	4.108	1.43556	59.9	1.48099	44.46
1.40179	134.96	1.5013	4.088	1.43586	60.54	1.48188	44.7
1.40211	135.88	1.50232	4.072	1.43616	61.18	1.48277	44.96
1.40246	136.76	1.50332	4.066	1.43648	61.8	1.48361	45.3
1.40279	137.66	1.50433	4.058	1.43678	62.44	1.48444	45.68
1.4031	138.58	1.50534	4.048	1.43709	63.08	1.48525	46.12
1.40344	139.48	1.50634	4.044	1.43741	63.7	1.48603	46.6
1.40375	140.4	1.50734	4.042	1.43771	64.34	1.4868	47.12
1.40406	141.34	1.50835	4.04	1.43801	64.98	1.48755	47.66
1.40437	142.26	1.50935	4.04	1.43831	65.62	1.4883	48.22
1.40467	143.2	1.51034	4.044	1.43861	66.26	1.48902	48.84
1.40498	144.14	1.51134	4.052	1.43891	66.9	1.48973	49.48
1.40525	145.12	1.51234	4.052	1.43921	67.54	1.49043	50.16
1.40554	146.08	1.51333	4.06	1.43951	68.18	1.49112	50.84
1.40582	147.04	1.51432	4.07	1.43981	68.82	1.4918	51.56
1.40611	148	1.51532	4.072	1.44011	69.46	1.49246	52.3
1.4064	148.96	1.51631	4.08	1.44039	70.12	1.49313	53.04
1.40665	149.96	1.5173	4.09	1.44069	70.76	1.49378	53.82
1.40693	150.94	1.5183	4.096	1.441	71.4	1.49443	54.6
1.40721	151.9	1.51929	4.108	1.44127	72.06	1.49507	55.4
1.4075	152.86	1.52029	4.106	1.44158	72.7	1.49572	56.18
1.40777	153.84	1.52129	4.106	1.44188	73.34	1.49636	56.98
1.40806	154.8	1.52228	4.114	1.44216	74	1.497	57.78
1.40836	155.74	1.52328	4.116	1.44246	74.64	1.49764	58.58
1.40865	156.7	1.52428	4.116	1.44273	75.3	1.49827	59.4
1.40894	157.66	1.52528	4.118	1.44304	75.94	1.4989	60.22
1.40922	158.62	1.52628	4.122	1.44331	76.6	1.49952	61.06
1.40951	159.58	1.52728	4.118	1.44359	77.26	1.50015	61.88
1.40978	160.56	1.52828	4.12	1.44389	77.9	1.50077	62.74
1.41006	161.54	1.52928	4.122	1.44417	78.56	1.50138	63.6
1.41036	162.48	1.53028	4.12	1.44445	79.22	1.50199	64.46
1.41068	163.4	1.53127	4.124	1.44473	79.88	1.5026	65.34
1.41099	164.32	1.53227	4.124	1.44503	80.52	1.5032	66.22
1.41128	165.28	1.53327	4.128	1.44531	81.18	1.50381	67.1
1.41155	166.26	1.53427	4.134	1.44559	81.84	1.5044	68
1.41184	167.22	1.53526	4.146	1.44587	82.5	1.505	68.88
1.41211	168.2	1.53625	4.152	1.44615	83.16	1.50562	69.74
1.4124	169.16	1.53724	4.162	1.44643	83.82	1.50622	70.62
1.41267	170.14	1.53824	4.168	1.44671	84.48	1.50683	71.48
1.41293	171.14	1.53922	4.182	1.44698	85.14	1.50743	72.38
1.41322	172.1	1.54021	4.196	1.44726	85.8	1.50803	73.26
1.41347	173.1	1.5412	4.208	1.44754	86.46	1.50863	74.16
1.41373	174.1	1.54219	4.226	1.44782	87.12	1.50922	75.06
1.41399	175.1	1.54317	4.246	1.4481	87.78	1.50983	75.94
1.41422	176.14	1.54415	4.266	1.44838	88.44	1.51043	76.82
1.41447	177.14	1.54513	4.288	1.44866	89.1	1.51104	77.7
1.41473	178.14	1.54611	4.316	1.44892	89.78	1.51162	78.62
1.415	179.12	1.54709	4.338	1.44919	90.44	1.51222	79.52
1.41525	180.14	1.54807	4.362	1.44947	91.1	1.5128	80.44
1.4155	181.14	1.54905	4.39	1.44975	91.76	1.51339	81.36
1.41573	182.18	1.55002	4.422	1.45001	92.44	1.51397	82.28
1.41597	183.2	1.55099	4.456	1.45029	93.1	1.51456	83.2
1.41625	184.18	1.55197	4.484	1.45057	93.76	1.51516	84.1
1.41653	185.14	1.55293	4.524	1.45085	94.42	1.51575	85
1.41681	186.12	1.5539	4.562	1.4511	95.1	1.51634	85.92
1.41711	187.06	1.55487	4.602	1.45138	95.76	1.5169	86.88
1.41738	188.04	1.55583	4.646	1.45166	96.42	1.51747	87.84
1.41765	189.02	1.55679	4.692	1.45192	97.1	1.51805	88.78
1.41794	189.98	1.55775	4.738	1.4522	97.76	1.51862	89.74
1.41824	190.92	1.5587	4.8	1.45248	98.42	1.51919	90.7
1.41851	191.9	1.55965	4.848	1.45273	99.1	1.51974	91.68
1.41882	192.84	1.56061	4.898	1.45299	99.78	1.5203	92.66
1.41912	193.78	1.56157	4.952	1.45329	100.42	1.52087	93.62
1.41936	194.8	1.56251	5.016	1.45355	101.1	1.52144	94.58
1.41962	195.8	1.56346	5.076	1.45383	101.76	1.52201	95.54
1.41986	196.82	1.56441	5.14	1.45408	102.44	1.52258	96.5
1.4201	197.84	1.56535	5.204	1.45436	103.1	1.52314	97.46
1.42035	198.86	1.5663	5.266	1.45462	103.78	1.5237	98.44
1.4206	199.86	1.56724	5.332	1.4549	104.44	1.52426	99.42
1.42091	200.8	1.56818	5.398	1.45516	105.12	1.52482	100.4
1.42116	201.8	1.56913	5.464	1.45544	105.78	1.52537	101.4
1.42127	203	1.57007	5.534	1.45569	106.46	1.52592	102.4
1.42153	204	1.571	5.614	1.45597	107.12	1.52648	103.38
1.42179	205	1.57193	5.694	1.45623	107.8	1.52703	104.38
1.42205	206	1.57287	5.766	1.45649	108.48	1.52758	105.38
1.4223	207	1.5738	5.848	1.45674	109.16	1.52814	106.36
1.42256	208	1.57474	5.922	1.457	109.84	1.52869	107.36
1.42282	209	1.57567	6.004	1.45728	110.5	1.52924	108.36
1.42308	210	1.5766	6.078	1.45754	111.18	1.52978	109.38
1.42333	211	1.57753	6.162	1.45779	111.86	1.53033	110.38
1.42344	212.2	1.57845	6.254	1.45807	112.52	1.53089	111.36
1.4237	213.2	1.57938	6.338	1.45833	113.2	1.53144	112.36
1.42396	214.2	1.58031	6.426	1.45859	113.88	1.532	113.34
1.42421	215.2	1.58122	6.53	1.45884	114.56	1.53256	114.32
1.42447	216.2	1.58215	6.61	1.4591	115.24	1.53312	115.3
1.42473	217.2	1.58307	6.706	1.45936	115.92	1.53366	116.32
1.42499	218.2	1.58398	6.804	1.45961	116.6	1.5342	117.34
1.42524	219.2	1.5849	6.896	1.45987	117.28	1.53474	118.36
1.4255	220.2	1.58582	6.994	1.46013	117.96	1.53528	119.38
1.42576	221.2	1.58672	7.108	1.46039	118.64	1.5358	120.44
1.42602	222.2	1.58763	7.214	1.46066	119.3	1.53633	121.48
1.42627	223.2	1.58854	7.324	1.46092	119.98	1.53687	122.52
1.42653	224.2	1.58945	7.422	1.46118	120.66	1.5374	123.56
1.42679	225.2	1.59037	7.524	1.46144	121.34	1.53793	124.6
1.42705	226.2	1.59128	7.628	1.46169	122.02	1.53847	125.62
1.4273	227.2	1.59218	7.744	1.46195	122.7	1.53901	126.64
1.42756	228.2	1.59307	7.868	1.46221	123.38	1.53955	127.66
1.42797	229	1.59397	7.99	1.46246	124.06	1.5401	128.66
1.42823	230	1.59486	8.112	1.46272	124.74	1.54064	129.7
1.42848	231	1.59575	8.24	1.46298	125.42	1.54118	130.72
1.42874	232	1.59664	8.374	1.46324	126.1	1.54171	131.76
1.429	233	1.59753	8.506	1.46349	126.78	1.54225	132.78
1.42925	234	1.59841	8.638	1.46375	127.46	1.54281	133.76
1.42951	235	1.5993	8.772	1.46401	128.14	1.54337	134.74
1.42992	235.8	1.60018	8.914	1.46424	128.84	1.54393	135.72
1.43003	237	1.60106	9.054	1.4645	129.52	1.54448	136.72
1.43029	238	1.60193	9.2	1.46476	130.2	1.54503	137.72
1.43054	239	1.60281	9.346	1.46501	130.88	1.54558	138.72
1.4308	240	1.60368	9.498	1.46527	131.56	1.54614	139.7
1.43106	241	1.60455	9.654	1.46555	132.22	1.54669	140.68
1.43131	242	1.60541	9.81	1.46578	132.92	1.54725	141.66
1.43157	243	1.60627	9.98	1.46604	133.6	1.54781	142.64
1.43183	244	1.60712	10.152	1.4663	134.28	1.54836	143.64
1.43209	245	1.60798	10.312	1.46656	134.96	1.5489	144.66
1.4322	246.2	1.60883	10.486	1.46681	135.64	1.54944	145.68
1.43245	247.2	1.60969	10.65	1.46707	136.32	1.54999	146.7
1.43271	248.2	1.61055	10.818	1.46733	137	1.55052	147.74
1.43282	249.4	1.6114	10.992	1.46758	137.68	1.55104	148.8
1.43308	250.4	1.61225	11.166	1.46782	138.38	1.55156	149.86
1.43348	251.2	1.61311	11.336	1.4681	139.04	1.55209	150.92
1.43374	252.2	1.61395	11.526	1.46833	139.74	1.5526	152
1.434	253.2	1.61478	11.722	1.46859	140.42	1.55311	153.08
1.43426	254.2	1.61562	11.906	1.46885	141.1	1.55363	154.16
1.43451	255.2	1.61646	12.088	1.46911	141.78	1.55413	155.26
1.43477	256.2	1.6173	12.284	1.46936	142.46	1.55465	156.34
1.43503	257.2	1.61813	12.478	1.4696	143.16	1.55516	157.42
1.43529	258.2	1.61897	12.664	1.46985	143.84	1.55568	158.48
1.43554	259.2	1.6198	12.86	1.47011	144.52	1.55621	159.54
1.43595	260	1.62063	13.06	1.47037	145.2	1.55673	160.6
1.43621	261	1.62147	13.256	1.47063	145.88	1.55723	161.7
1.43647	262	1.6223	13.454	1.47088	146.56	1.55773	162.82
1.43687	262.8	1.62312	13.666	1.47112	147.26	1.55823	163.94
1.43713	263.8	1.62394	13.872	1.47138	147.94	1.55873	165.04
1.43739	264.8	1.62477	14.068	1.47161	148.64	1.55925	166.1
1.43764	265.8	1.6256	14.27	1.47187	149.32	1.55976	167.2
1.43805	266.6	1.62641	14.486	1.47213	150	1.56026	168.32
1.43831	267.6	1.62722	14.708	1.47238	150.68	1.56076	169.42
1.43856	268.6	1.62803	14.94	1.47262	151.38	1.56128	170.48
1.43882	269.6	1.62883	15.17	1.47287	152.06	1.56178	171.6
1.43908	270.6	1.62965	15.384	1.47313	152.74	1.56229	172.7
1.43949	271.4	1.63045	15.61	1.47339	153.42	1.56279	173.8
1.43974	272.4	1.63126	15.836	1.47362	154.12	1.56329	174.9
1.44	273.4	1.63204	16.088	1.47388	154.8	1.5638	176
1.44026	274.4	1.63284	16.324	1.47414	155.48	1.5643	177.12
1.44052	275.4	1.63364	16.562	1.47437	156.18	1.56481	178.2
1.44077	276.4	1.63445	16.786	1.47463	156.86	1.56534	179.24
1.44103	277.4	1.63524	17.03	1.47489	157.54	1.56588	180.26
1.44129	278.4	1.63603	17.276	1.47514	158.22	1.56643	181.26
1.44155	279.4	1.63683	17.508	1.47538	158.92	1.56698	182.26
1.44165	280.6	1.63762	17.754	1.47564	159.6	1.56753	183.26
1.44191	281.6	1.6384	18.006	1.47589	160.28	1.56809	184.24
1.44217	282.6	1.63919	18.262	1.47615	160.96	1.56863	185.26
1.44228	283.8	1.63998	18.506	1.47641	161.64	1.56917	186.28
1.44254	284.8	1.64077	18.744	1.47664	162.34	1.56973	187.26
1.44279	285.8	1.64156	18.994	1.4769	163.02	1.57029	188.24
1.4429	287	1.64235	19.236	1.47716	163.7	1.57084	189.24
1.44316	288	1.64313	19.494	1.47741	164.38	1.57137	190.28
1.44342	289	1.64391	19.754	1.47767	165.06	1.57189	191.36
1.44368	290	1.6447	20	1.47793	165.74	1.5724	192.44
1.44393	291	1.64548	20.26	1.47819	166.42	1.57293	193.5
1.44419	292	1.64624	20.54	1.47842	167.12	1.57345	194.56
1.44445	293	1.64702	20.8	1.47868	167.8	1.57395	195.66
1.44471	294	1.64778	21.08	1.47894	168.48	1.57446	196.76
1.44496	295	1.64855	21.34	1.47917	169.18	1.57497	197.84
1.44522	296	1.64931	21.62	1.47943	169.86	1.5755	198.9
1.44548	297	1.65008	21.9	1.47969	170.54	1.57604	199.92
1.44559	298.2	1.65084	22.18	1.47992	171.24	1.57655	201
1.44584	299.2	1.65161	22.44	1.48018	171.92	1.5771	202
1.44595	300.4	1.65237	22.72	1.48041	172.62	1.57765	203
1.44621	301.4	1.65314	23	1.48067	173.3	1.57811	204.2
1.44647	302.4	1.65391	23.26	1.48093	173.98	1.57866	205.2
1.44658	303.6	1.65467	23.54	1.48118	174.66	1.57921	206.2
1.44683	304.6	1.65543	23.82	1.48144	175.34	1.57976	207.2
1.44709	305.6	1.65619	24.1	1.4817	176.02	1.58022	208.4
1.44735	306.6	1.65694	24.4	1.48193	176.72	1.58077	209.4
1.44761	307.6	1.6577	24.68	1.48219	177.4	1.58123	210.6
1.44772	308.8	1.65846	24.96	1.48243	178.1	1.58178	211.6
1.44797	309.8	1.6592	25.26	1.48268	178.78	1.58224	212.8
1.44823	310.8	1.65998	25.52	1.48292	179.48	1.58279	213.8
1.44849	311.8	1.66072	25.82	1.48318	180.16	1.58334	214.8
1.4486	313	1.66148	26.1	1.48341	180.86	1.5838	216
1.44886	314	1.66225	26.38	1.48365	181.56	1.58426	217.2
1.44911	315	1.66299	26.68	1.48388	182.26	1.58481	218.2
1.44937	316	1.66375	26.96	1.48414	182.94	1.58536	219.2
1.44963	317	1.66449	27.26	1.4844	183.62	1.58582	220.4
1.44989	318	1.66524	27.56	1.48465	184.3	1.58637	221.4
1.45014	319	1.66591	27.94	1.48491	184.98	1.58692	222.4
1.45025	320.2	1.66662	28.28	1.48517	185.66	1.58747	223.4
1.45051	321.2	1.66736	28.58	1.4854	186.36	1.58793	224.6
1.45077	322.2	1.66812	28.86	1.48564	187.06	1.58848	225.6
1.45102	323.2	1.66887	29.16	1.48589	187.74	1.58903	226.6
1.45113	324.4	1.66958	29.5	1.48613	188.44	1.58958	227.6
1.45139	325.4	1.67032	29.8	1.48639	189.12	1.59013	228.6
1.45165	326.4	1.67105	30.12	1.48664	189.8	1.59068	229.6
1.45191	327.4	1.67177	30.44	1.4869	190.48	1.59114	230.8
1.45201	328.6	1.6725	30.76	1.48714	191.18	1.59169	231.8
1.45227	329.6	1.67324	31.06	1.48739	191.86	1.59215	233
1.45253	330.6	1.67399	31.36	1.48763	192.56	1.59261	234.2
1.45279	331.6	1.67473	31.66	1.48789	193.24	1.59316	235.2
1.45304	332.6	1.67549	31.94	1.48812	193.94	1.59362	236.4
1.4533	333.6	1.67623	32.24	1.48838	194.62	1.59417	237.4
1.45356	334.6	1.67696	32.56	1.48863	195.3	1.59463	238.6
1.45397	335.4	1.67769	32.88	1.48887	196	1.59509	239.8
1.45422	336.4	1.67843	33.18	1.48913	196.68	1.59555	241
1.45448	337.4	1.67916	33.5	1.48936	197.38	1.59601	242.2
1.45474	338.4	1.67988	33.82	1.48962	198.06	1.59656	243.2
1.455	339.4	1.68061	34.14	1.48988	198.74	1.59702	244.4
1.45525	340.4	1.68134	34.46	1.49011	199.44	1.59748	245.6
1.45536	341.6	1.68206	34.78	1.49028	200.2	1.59803	246.6
1.45562	342.6	1.68277	35.12	1.49063	200.8	1.59849	247.8
1.45573	343.8	1.68352	35.42	1.49097	201.4	1.59895	249
1.45599	344.8	1.68424	35.74	1.4911	202.2	1.59941	250.2
1.45624	345.8	1.68497	36.06	1.49144	202.8	1.59987	251.4
1.4565	346.8	1.68568	36.4	1.49157	203.6	1.60033	252.6
1.45661	348	1.68637	36.76	1.49191	204.2	1.60088	253.6
1.45687	349	1.68708	37.1	1.49204	205	1.60134	254.8
1.45713	350	1.68772	37.52	1.49238	205.6	1.6018	256
1.45723	351.2	1.68838	37.92	1.49273	206.2	1.60235	257
1.45749	352.2	1.68909	38.26	1.49285	207	1.6029	258
1.4576	353.4	1.68981	38.58	1.4932	207.6	1.60336	259.2
1.45786	354.4	1.69056	38.88	1.49332	208.4	1.60391	260.2
1.45797	355.6	1.69125	39.24	1.49367	209	1.60437	261.4
1.45808	356.8	1.69196	39.58	1.49379	209.8	1.60492	262.4
1.45833	357.8	1.69269	39.9	1.49414	210.4	1.60538	263.6
1.45844	359	1.69341	40.22	1.49448	211	1.60593	264.6
1.45855	360.2	1.69412	40.56	1.49461	211.8	1.60648	265.6
1.45881	361.2	1.69485	40.88	1.49495	212.4	1.60694	266.8
1.45892	362.4	1.69554	41.24	1.49508	213.2	1.60749	267.8
1.45918	363.4	1.69623	41.6	1.49542	213.8	1.60804	268.8
1.45928	364.6	1.69694	41.94	1.49577	214.4	1.6085	270
1.45954	365.6	1.69765	42.28	1.49589	215.2	1.60905	271
1.4598	366.6	1.69838	42.6	1.49624	215.8	1.6096	272
1.46006	367.6	1.6991	42.92	1.49636	216.6	1.61015	273
1.46031	368.6	1.6998	43.28	1.49671	217.2	1.6107	274
1.46057	369.6	1.70052	43.6	1.49705	217.8	1.61116	275.2
1.46083	370.6	1.70125	43.92	1.49718	218.6	1.61171	276.2
1.46094	371.8	1.70194	44.28	1.49752	219.2	1.61226	277.2
1.4612	372.8	1.70263	44.64	1.49765	220	1.61272	278.4
1.46145	373.8	1.70336	44.96	1.49799	220.6	1.61327	279.4
1.46171	374.8	1.70405	45.32	1.49812	221.4	1.61373	280.6
1.46197	375.8	1.70476	45.66	1.49847	222	1.61428	281.6
1.46208	377	1.70549	45.98	1.49881	222.6	1.61474	282.8
1.46248	377.8	1.7062	46.32	1.49894	223.4	1.61529	283.8
1.46274	378.8	1.70691	46.66	1.49928	224	1.61575	285
1.46315	379.6	1.7076	47.02	1.49941	224.8	1.6163	286
1.46355	380.4	1.70829	47.38	1.49975	225.4	1.61685	287
1.46381	381.4	1.709	47.72	1.5001	226	1.61731	288.2
1.46422	382.2	1.70973	48.04	1.50022	226.8	1.61786	289.2
1.46447	383.2	1.71042	48.4	1.50057	227.4	1.61832	290.4
1.46488	384	1.71113	48.74	1.50091	228	1.61887	291.4
1.46514	385	1.71182	49.1	1.50104	228.8	1.61933	292.6
1.4654	386	1.71255	49.42	1.50138	229.4	1.61979	293.8
1.4658	386.8	1.71324	49.78	1.50151	230.2	1.62034	294.8
1.46606	387.8	1.71393	50.14	1.50185	230.8	1.6208	296
1.46617	389	1.71462	50.5	1.5022	231.4	1.62126	297.2
1.46643	390	1.71533	50.84	1.50232	232.2	1.62181	298.2
1.46668	391	1.71604	51.18	1.50267	232.8	1.62236	299.2
1.46694	392	1.71675	51.52	1.50279	233.6	1.62282	300.4
1.46705	393.2	1.71746	51.86	1.50314	234.2	1.62337	301.4
1.46731	394.2	1.71815	52.22	1.50326	235	1.62392	302.4
1.46756	395.2	1.71884	52.58	1.50361	235.6	1.62438	303.6
1.46767	396.4	1.71955	52.92	1.50395	236.2	1.62493	304.6
1.46793	397.4	1.72026	53.26	1.50408	237	1.62539	305.8
1.46819	398.4	1.72095	53.62	1.50442	237.6	1.62585	307
1.46845	399.4	1.72165	53.98	1.50455	238.4	1.6264	308
1.46855	400.6	1.72236	54.32	1.50489	239	1.62686	309.2
1.46881	401.6	1.72305	54.68	1.50524	239.6	1.62732	310.4
1.46892	402.8	1.72374	55.04	1.50536	240.4	1.62778	311.6
1.46903	404	1.7244	55.44	1.50571	241	1.62824	312.8
1.46929	405	1.72509	55.8	1.50583	241.8	1.6287	314
1.4694	406.2	1.72577	56.18	1.50618	242.4	1.62916	315.2
1.46965	407.2	1.72642	56.58	1.5063	243.2	1.62962	316.4
1.46976	408.4	1.72712	56.94	1.50665	243.8	1.62999	317.8
1.47002	409.4	1.72784	57.26	1.50699	244.4	1.63045	319
1.47013	410.6	1.72853	57.62	1.50712	245.2	1.63091	320.2
1.47024	411.8	1.72921	58	1.50746	245.8	1.63137	321.4
1.47035	413	1.72987	58.4	1.50781	246.4	1.63183	322.6
1.47046	414.2	1.73058	58.74	1.50793	247.2	1.63229	323.8
1.47057	415.4	1.73124	59.14	1.50828	247.8	1.63284	324.8
1.47067	416.6	1.73184	59.6	1.5084	248.6	1.6333	326
1.47078	417.8	1.73252	59.98	1.50875	249.2	1.63376	327.2
1.47089	419	1.73319	60.36	1.50888	250	1.63422	328.4
1.471	420.2	1.73388	60.72	1.50922	250.6	1.63477	329.4
1.47126	421.2	1.73456	61.1	1.50956	251.2	1.63523	330.6
1.47152	422.2	1.73522	61.5	1.50969	252	1.63569	331.8
1.47163	423.4	1.73591	61.86	1.51003	252.6	1.63624	332.8
1.47188	424.4	1.7366	62.22	1.51016	253.4	1.6367	334
1.47214	425.4	1.73728	62.6	1.5105	254	1.63716	335.2
1.47255	426.2	1.73788	63.06	1.51085	254.6	1.63771	336.2
1.47266	427.4	1.73846	63.56	1.51098	255.4	1.63826	337.2
1.47306	428.2	1.73911	63.96	1.51132	256	1.63881	338.2
1.47317	429.4	1.73981	64.32	1.51145	256.8	1.63936	339.2
1.47343	430.4	1.7405	64.68	1.51179	257.4	1.63991	340.2
1.47369	431.4	1.74114	65.1	1.51192	258.2	1.64046	341.2
1.47379	432.6	1.7418	65.5	1.51226	258.8	1.64101	342.2
1.47405	433.6	1.74244	65.92	1.51261	259.4	1.64156	343.2
1.47416	434.8	1.74301	66.42	1.51273	260.2	1.64211	344.2
1.47442	435.8	1.74363	66.86	1.51308	260.8	1.64266	345.2
1.47453	437	1.74431	67.24	1.5132	261.6	1.64321	346.2
1.47479	438	1.745	67.6	1.51355	262.2	1.64376	347.2
1.47504	439	1.74566	68	1.51389	262.8	1.64431	348.2
1.4753	440	1.74628	68.44	1.51402	263.6	1.64486	349.2
1.47556	441	1.74699	68.78	1.51436	264.2	1.64541	350.2
1.47582	442	1.74765	69.18	1.51449	265	1.64587	351.4
1.47607	443	1.74829	69.6	1.51483	265.6	1.64642	352.4
1.47648	443.8	1.74892	70.04	1.51518	266.2	1.64697	353.4
1.47674	444.8	1.74961	70.4	1.5153	267	1.64743	354.6
1.47714	445.6	1.75025	70.82	1.51565	267.6	1.64789	355.8
1.4774	446.6	1.75084	71.3	1.51577	268.4	1.64844	356.8
1.47781	447.4	1.75139	71.82	1.51612	269	1.6489	358
1.47806	448.4	1.75207	72.2	1.51646	269.6	1.64936	359.2
1.47832	449.4	1.7528	72.52	1.51659	270.4	1.64982	360.4
1.47858	450.4	1.75354	72.82	1.51693	271	1.65028	361.6
1.47884	451.4	1.75425	73.16	1.51706	271.8	1.65074	362.8
1.47909	452.4	1.75496	73.5	1.5174	272.4	1.6512	364
1.47935	453.4	1.7556	73.92	1.51775	273	1.65166	365.2
1.47961	454.4	1.75622	74.36	1.51787	273.8	1.65203	366.6
1.48001	455.2	1.75686	74.78	1.51822	274.4	1.65249	367.8
1.48027	456.2	1.75747	75.24	1.51834	275.2	1.65286	369.2
1.48038	457.4	1.75811	75.66	1.51869	275.8	1.65341	370.2
1.48064	458.4	1.75873	76.1	1.51903	276.4	1.65387	371.4
1.4809	459.4	1.75939	76.5	1.51916	277.2	1.65442	372.4
1.48115	460.4	1.76005	76.9	1.5195	277.8	1.65488	373.6
1.48156	461.2	1.76066	77.36	1.51985	278.4	1.65534	374.8
1.48182	462.2	1.76116	77.94	1.51997	279.2	1.6558	376
1.48207	463.2	1.7617	78.48	1.52032	279.8	1.65626	377.2
1.48233	464.2	1.7622	79.06	1.52044	280.6	1.65672	378.4
1.48259	465.2	1.76271	79.64	1.52079	281.2	1.65718	379.6
1.48285	466.2	1.76328	80.14	1.52113	281.8	1.65764	380.8
1.4831	467.2	1.76387	80.62	1.52126	282.6	1.6581	382
1.48336	468.2	1.76451	81.04	1.5216	283.2	1.65865	383
1.48347	469.4	1.76519	81.42	1.52195	283.8	1.65911	384.2
1.48373	470.4	1.76581	81.86	1.52207	284.6	1.65957	385.4
1.48399	471.4	1.76652	82.2	1.52242	285.2	1.66003	386.6
1.48409	472.6	1.76714	82.64	1.52255	286	1.66058	387.6
1.4842	473.8	1.76773	83.12	1.52289	286.6	1.66104	388.8
1.48446	474.8	1.76839	83.52	1.52323	287.2	1.66159	389.8
1.48457	476	1.769	83.98	1.52336	288	1.66205	391
1.48468	477.2	1.7696	84.44	1.5237	288.6	1.6626	392
1.48479	478.4	1.77028	84.82	1.52405	289.2	1.66306	393.2
1.4849	479.6	1.7709	85.26	1.52417	290	1.66361	394.2
1.48501	480.8	1.77148	85.76	1.52452	290.6	1.66407	395.4
1.48512	482	1.77195	86.38	1.52465	291.4	1.66453	396.6
1.48537	483	1.77194	87.56	1.52499	292	1.66499	397.8
1.48548	484.2	1.77242	88.16	1.52512	292.8	1.66545	399
1.48559	485.4	1.77305	88.6	1.52546	293.4	1.666	400
1.48585	486.4	1.77364	89.08	1.52581	294	1.66655	401
1.48596	487.6	1.77417	89.62	1.52615	294.6	1.66701	402.2
1.48607	488.8	1.77478	90.08	1.52628	295.4	1.66756	403.2
1.48632	489.8	1.77539	90.54	1.52662	296	1.66811	404.2
1.48643	491	1.77598	91.02	1.52675	296.8	1.66866	405.2
1.48654	492.2	1.7766	91.46	1.52709	297.4	1.66912	406.4
1.48665	493.4	1.77716	91.98	1.52743	298	1.66967	407.4
1.48676	494.6	1.77778	92.42	1.52756	298.8	1.67013	408.6
1.48687	495.8	1.77839	92.88	1.52791	299.4	1.67068	409.6
1.48713	496.8	1.77893	93.42	1.52825	300	1.67114	410.8
1.48723	498	1.77946	93.96	1.52838	300.8	1.6716	412
1.48734	499.2	1.78005	94.44	1.52872	301.4	1.67215	413
1.48745	500.4	1.78069	94.86	1.52907	302	1.67252	414.4
1.48771	501.4	1.78127	95.36	1.52919	302.8	1.67298	415.6
1.48797	502.4	1.78184	95.86	1.52954	303.4	1.67344	416.8
1.48823	503.4	1.7824	96.38	1.52988	304	1.6739	418
1.48848	504.4	1.78295	96.9	1.53001	304.8	1.67436	419.2
1.48874	505.4	1.78354	97.38	1.53035	305.4	1.67491	420.2
1.489	506.4	1.78413	97.86	1.53069	306	1.67546	421.2
1.4894	507.2	1.78467	98.4	1.53082	306.8	1.67592	422.4
1.48966	508.2	1.78526	98.88	1.53117	307.4	1.67647	423.4
1.48992	509.2	1.78583	99.38	1.53151	308	1.67693	424.6
1.49018	510.2	1.7864	99.88	1.53164	308.8	1.67739	425.8
1.49043	511.2	1.78699	100.36	1.53198	309.4	1.67785	427
1.49069	512.2	1.78758	100.84	1.53233	310	1.67831	428.2
1.49095	513.2	1.78809	101.42	1.53267	310.6	1.67877	429.4
1.49106	514.4	1.78857	102.02	1.5328	311.4	1.67923	430.6
1.49132	515.4	1.78911	102.56	1.53314	312	1.67969	431.8
1.49157	516.4	1.78975	102.98	1.53348	312.6	1.68015	433
1.49183	517.4	1.79034	103.46	1.53361	313.4	1.68061	434.2
1.49194	518.6	1.79088	104	1.53395	314	1.68107	435.4
1.4922	519.6	1.79147	104.48	1.53386	315	1.68153	436.6
1.49245	520.6	1.79199	105.04	1.53399	315.8	1.68199	437.8
1.49256	521.8	1.79234	105.8	1.53411	316.6	1.68254	438.8
1.49267	523	1.79276	106.48	1.53446	317.2	1.683	440
1.49293	524	1.79338	106.92	1.53459	318	1.68355	441
1.49319	525	1.79397	107.4	1.53493	318.6	1.68401	442.2
1.4933	526.2	1.79449	107.96	1.53506	319.4	1.68447	443.4
1.49355	527.2	1.79495	108.6	1.5354	320	1.68502	444.4
1.49381	528.2	1.79542	109.22	1.53574	320.6	1.68548	445.6
1.49392	529.4	1.79594	109.78	1.53587	321.4	1.68603	446.6
1.49403	530.6	1.79648	110.32	1.53621	322	1.68658	447.6
1.49429	531.6	1.79701	110.86	1.53656	322.6	1.68704	448.8
1.49454	532.6	1.79752	111.44	1.53669	323.4	1.68759	449.8
1.49465	533.8	1.79809	111.94	1.53703	324	1.68814	450.8
1.49491	534.8	1.7986	112.52	1.53737	324.6	1.68878	451.6
1.49532	535.6	1.79908	113.12	1.53772	325.2	1.68933	452.6
1.49543	536.8	1.79964	113.64	1.53785	326	1.68988	453.6
1.49568	537.8	1.80018	114.18	1.53819	326.6	1.69043	454.6
1.49594	538.8	1.80051	114.96	1.53853	327.2	1.69098	455.6
1.4962	539.8	1.80057	116.06	1.53866	328	1.69144	456.8
1.49631	541	1.80109	116.62	1.539	328.6	1.69199	457.8
1.49656	542	1.80166	117.12	1.53935	329.2	1.69245	459
1.49682	543	1.8022	117.66	1.53969	329.8	1.69291	460.2
1.49693	544.2	1.80267	118.28	1.54004	330.4	1.69337	461.4
1.49719	545.2	1.80312	118.92	1.54016	331.2	1.69374	462.8
1.49745	546.2	1.80339	119.78	1.54051	331.8	1.6942	464
1.4977	547.2	1.80341	120.92	1.54085	332.4	1.69466	465.2
1.49796	548.2	1.80393	121.48	1.5412	333	1.69503	466.6
1.49822	549.2	1.80447	122.02	1.54154	333.6	1.69549	467.8
1.49863	550	1.80501	122.56	1.54167	334.4	1.69604	468.8
1.49888	551	1.80545	123.22	1.54201	335	1.6965	470
1.49914	552	1.80593	123.82	1.54236	335.6	1.69687	471.4
1.4994	553	1.80649	124.34	1.54248	336.4	1.69733	472.6
1.49966	554	1.80703	124.88	1.54283	337	1.69779	473.8
1.50006	554.8	1.80755	125.44	1.54317	337.6	1.69816	475.2
1.50032	555.8	1.80804	126.04	1.54352	338.2	1.69862	476.4
1.50072	556.6	1.80856	126.6	1.54386	338.8	1.69908	477.6
1.50098	557.6	1.80903	127.22	1.54399	339.6	1.69954	478.8
1.50139	558.4	1.80957	127.76	1.54433	340.2	1.7	480
1.50165	559.4	1.81012	128.28	1.54468	340.8	1.70037	481.4
1.5019	560.4	1.81062	128.86	1.54502	341.4	1.70083	482.6
1.50216	561.4	1.81115	129.42	1.54515	342.2	1.70138	483.6
1.50242	562.4	1.81167	129.98	1.54549	342.8	1.70184	484.8
1.50268	563.4	1.81212	130.62	1.54584	343.4	1.7023	486
1.50293	564.4	1.81261	131.22	1.54618	344	1.70276	487.2
1.50319	565.4	1.81311	131.8	1.54631	344.8	1.70322	488.4
1.50345	566.4	1.81365	132.34	1.54665	345.4	1.70368	489.6
1.50371	567.4	1.8141	132.98	1.54699	346	1.70414	490.8
1.50396	568.4	1.81455	133.62	1.54712	346.8	1.7046	492
1.50422	569.4	1.81502	134.24	1.54747	347.4	1.70515	493
1.50448	570.4	1.81551	134.84	1.54781	348	1.70561	494.2
1.50474	571.4	1.81602	135.42	1.54815	348.6	1.70607	495.4
1.50484	572.6	1.81657	135.94	1.54828	349.4	1.70653	496.6
1.5051	573.6	1.81708	136.52	1.54863	350	1.70708	497.6
1.50521	574.8	1.81756	137.12	1.54897	350.6	1.70763	498.6
1.50547	575.8	1.81808	137.68	1.5491	351.4	1.70818	499.6
1.50558	577	1.81862	138.22	1.54944	352	1.70873	500.6
1.50569	578.2	1.81919	138.72	1.54957	352.8	1.70919	501.8
1.50594	579.2	1.81972	139.28	1.54991	353.4	1.70974	502.8
1.50605	580.4	1.82024	139.84	1.55025	354	1.71029	503.8
1.50616	581.6	1.82071	140.46	1.55038	354.8	1.71075	505
1.50642	582.6	1.82116	141.1	1.55073	355.4	1.71121	506.2
1.50638	584	1.82166	141.68	1.55107	356	1.71167	507.4
1.50649	585.2	1.82215	142.28	1.55141	356.6	1.71213	508.6
1.50645	586.6	1.82262	142.9	1.55176	357.2	1.71259	509.8
1.50656	587.8	1.82314	143.46	1.55189	358	1.71305	511
1.50652	589.2	1.82365	144.04	1.55223	358.6	1.71351	512.2
1.50663	590.4	1.82412	144.66	1.55257	359.2	1.71406	513.2
1.50674	591.6	1.8246	145.26	1.55292	359.8	1.71452	514.4
1.50685	592.8	1.82507	145.88	1.55304	360.6	1.71498	515.6
1.50696	594	1.82553	146.52	1.55339	361.2	1.71544	516.8
1.50706	595.2	1.82598	147.16	1.55373	361.8	1.7159	518
1.50717	596.4	1.82643	147.8	1.55408	362.4	1.71636	519.2
1.50728	597.6	1.82694	148.38	1.55442	363	1.71673	520.6
1.50754	598.6	1.82741	149	1.55455	363.8	1.71728	521.6
1.50765	599.8	1.82779	149.72	1.55489	364.4	1.71765	523
1.50791	600.8	1.82826	150.34	1.55524	365	1.71811	524.2
1.50816	601.8	1.82868	151.02	1.55558	365.6	1.71857	525.4
1.50827	603	1.82922	151.56	1.55593	366.2	1.71903	526.6
1.50853	604	1.82967	152.2	1.55627	366.8	1.71949	527.8
1.50879	605	1.83014	152.82	1.5564	367.6	1.72004	528.8
1.5089	606.2	1.83059	153.46	1.55674	368.2	1.72059	529.8
1.50915	607.2	1.83087	154.3	1.55709	368.8	1.72114	530.8
1.50926	608.4	1.83141	154.84	1.55743	369.4	1.72169	531.8
1.50952	609.4	1.83183	155.52	1.55777	370	1.72233	532.6
1.50963	610.6	1.83228	156.16	1.5579	370.8	1.72279	533.8
1.50974	611.8	1.83279	156.74	1.55825	371.4	1.72334	534.8
1.5097	613.2	1.83322	157.4	1.55859	372	1.7238	536
1.50981	614.4	1.83366	158.06	1.55893	372.6	1.72435	537
1.50992	615.6	1.83401	158.82	1.55928	373.2	1.7249	538
1.51003	616.8	1.83409	159.9	1.5594	374	1.72536	539.2
1.51014	618	1.83449	160.6	1.55975	374.6	1.72591	540.2
1.51024	619.2	1.83494	161.24	1.56009	375.2	1.72646	541.2
1.5102	620.6	1.83541	161.86	1.56044	375.8	1.72701	542.2
1.51031	621.8	1.8359	162.46	1.56078	376.4	1.72756	543.2
1.51042	623	1.8364	163.04	1.56091	377.2	1.72811	544.2
1.51038	624.4	1.83682	163.72	1.56125	377.8	1.72866	545.2
1.51049	625.6	1.83724	164.4	1.5616	378.4	1.72921	546.2
1.51045	627	1.83767	165.06	1.56194	379	1.72976	547.2
1.51056	628.2	1.83813	165.7	1.56229	379.6	1.73022	548.4
1.51067	629.4	1.83858	166.34	1.56263	380.2	1.73077	549.4
1.51063	630.8	1.83902	167	1.56276	381	1.73123	550.6
1.51074	632	1.83942	167.7	1.5631	381.6	1.73169	551.8
1.51085	633.2	1.8399	168.3	1.56345	382.2	1.73215	553
1.51081	634.6	1.84041	168.88	1.56379	382.8	1.7327	554
1.51092	635.8	1.84088	169.5	1.56414	383.4	1.73316	555.2
1.51103	637	1.84135	170.12	1.56426	384.2	1.73353	556.6
1.51114	638.2	1.8418	170.76	1.56461	384.8	1.73399	557.8
1.51125	639.4	1.84193	171.78	1.56495	385.4	1.73445	559
1.51135	640.6	1.84231	172.5	1.5653	386	1.735	560
1.51146	641.8	1.84224	173.76	1.56564	386.6	1.73546	561.2
1.51157	643	1.84257	174.54	1.56577	387.4	1.73583	562.6
1.51183	644	1.84302	175.18	1.56611	388	1.73629	563.8
1.51209	645	1.84351	175.78	1.56645	388.6	1.73675	565
1.51234	646	1.84398	176.4	1.5668	389.2	1.73721	566.2
1.5126	647	1.8445	176.96	1.56692	390	1.73758	567.6
1.51286	648	1.84492	177.64	1.56727	390.6	1.73795	569
1.51327	648.8	1.84537	178.28	1.56761	391.2	1.73832	570.4
1.51352	649.8	1.84586	178.88	1.56796	391.8	1.7386	572
1.51378	650.8	1.84612	179.74	1.5683	392.4	1.73906	573.2
1.51404	651.8	1.84589	181.18	1.56843	393.2	1.73943	574.6
1.5143	652.8	1.84616	182.04	1.56877	393.8	1.7398	576
1.51455	653.8	1.84659	182.7	1.56912	394.4	1.74026	577.2
1.51481	654.8	1.84708	183.3	1.56946	395	1.74072	578.4
1.51507	655.8	1.84757	183.9	1.56959	395.8	1.74118	579.6
1.51533	656.8	1.848	184.56	1.56993	396.4	1.74164	580.8
1.51558	657.8	1.84844	185.22	1.57028	397	1.7421	582
1.51584	658.8	1.84863	186.16	1.5704	397.8	1.74256	583.2
1.5161	659.8	1.84722	188.98	1.57075	398.4	1.74302	584.4
1.51636	660.8	1.8474	189.94	1.57109	399	1.74339	585.8
1.51647	662	1.84794	190.48	1.57144	399.6	1.74385	587
1.51672	663	1.84841	191.1	1.57178	400.2	1.74422	588.4
1.51683	664.2	1.84891	191.68	1.57213	400.8	1.74468	589.6
1.51709	665.2	1.84942	192.26	1.57247	401.4	1.74514	590.8
1.5172	666.4	1.84994	192.82	1.57282	402	1.7456	592
1.51731	667.6	1.85044	193.4	1.57294	402.8	1.74615	593
1.51756	668.6	1.85091	194.02	1.57329	403.4	1.7467	594
1.51767	669.8	1.85133	194.7	1.57363	404	1.74725	595
1.51778	671	1.85185	195.26	1.57397	404.6	1.74771	596.2
1.51789	672.2	1.85229	195.92	1.57432	405.2	1.74826	597.2
1.51815	673.2	1.85214	197.26	1.57466	405.8	1.74872	598.4
1.51826	674.4	1.85232	198.22	1.57479	406.6	1.74927	599.4
1.51837	675.6	1.85283	198.8	1.57492	407.4	1.74964	600.8
1.51862	676.6	1.8533	199.42	1.57526	408	1.7501	602
1.51873	677.8	1.8538	200	1.5756	408.6	1.75056	603.2
1.51899	678.8	1.85429	200.6	1.57573	409.4	1.75102	604.4
1.51895	680.2	1.85477	201.2	1.57607	410	1.75157	605.4
1.51906	681.4	1.85526	201.8	1.57642	410.6	1.75203	606.6
1.51917	682.6	1.85575	202.4	1.57676	411.2	1.75258	607.6
1.51928	683.8	1.85606	203.2	1.57689	412	1.75313	608.6
1.51954	684.8	1.85621	204.2	1.57723	412.6	1.75359	609.8
1.51964	686	1.8567	204.8	1.57758	413.2	1.75414	610.8
1.5199	687	1.85701	205.6	1.57792	413.8	1.7546	612
1.52001	688.2	1.8575	206.2	1.57805	414.6	1.75515	613
1.52012	689.4	1.85799	206.8	1.57839	415.2	1.75561	614.2
1.52038	690.4	1.85847	207.4	1.57874	415.8	1.75598	615.6
1.52049	691.6	1.85896	208	1.57908	416.4	1.75653	616.6
1.52074	692.6	1.85945	208.6	1.57943	417	1.75708	617.6
1.52085	693.8	1.85993	209.2	1.57977	417.6	1.75754	618.8
1.52111	694.8	1.86042	209.8	1.58012	418.2	1.758	620
1.52122	696	1.86091	210.4	1.58046	418.8	1.75837	621.4
1.52148	697	1.8614	211	1.58081	419.4	1.75883	622.6
1.52174	698	1.86188	211.6	1.58115	420	1.75929	623.8
1.52184	699.2	1.86237	212.2	1.58149	420.6	1.75975	625
1.5221	700.2	1.86268	213	1.58184	421.2	1.7603	626
1.52236	701.2	1.86317	213.6	1.58196	422	1.76076	627.2
1.52262	702.2	1.86366	214.2	1.58231	422.6	1.76122	628.4
1.52302	703	1.86415	214.8	1.58265	423.2	1.76168	629.6
1.52328	704	1.86463	215.4	1.583	423.8	1.76214	630.8
1.52354	705	1.86495	216.2	1.58334	424.4	1.7626	632
1.52365	706.2	1.86544	216.8	1.58347	425.2	1.76306	633.2
1.5239	707.2	1.86575	217.6	1.58381	425.8	1.76352	634.4
1.52416	708.2	1.86624	218.2	1.58416	426.4	1.76398	635.6
1.52427	709.4	1.86673	218.8	1.5845	427	1.76435	637
1.52438	710.6	1.86704	219.6	1.58485	427.6	1.76481	638.2
1.52449	711.8	1.8677	220	1.58454	428.8	1.76527	639.4
1.52475	712.8	1.86802	220.8	1.58444	429.8	1.76573	640.6
1.52486	714	1.86816	221.8	1.58457	430.6	1.76628	641.6
1.52511	715	1.86796	223.2	1.58491	431.2	1.76674	642.8
1.52537	716	1.86845	223.8	1.58526	431.8	1.7672	644
1.52578	716.8	1.86894	224.4	1.5856	432.4	1.76766	645.2
1.52589	718	1.86943	225	1.58595	433	1.76821	646.2
1.52614	719	1.86974	225.8	1.58629	433.6	1.76867	647.4
1.5264	720	1.87023	226.4	1.58664	434.2	1.76904	648.8
1.52666	721	1.87071	227	1.58698	434.8	1.7695	650
1.52692	722	1.8712	227.6	1.58733	435.4	1.76996	651.2
1.52717	723	1.87169	228.2	1.58767	436	1.77051	652.2
1.52728	724.2	1.87201	229	1.58801	436.6	1.77097	653.4
1.52754	725.2	1.87232	229.8	1.58836	437.2	1.77143	654.6
1.52765	726.4	1.87281	230.4	1.5887	437.8	1.77198	655.6
1.52791	727.4	1.87312	231.2	1.58905	438.4	1.77244	656.8
1.52816	728.4	1.87361	231.8	1.58939	439	1.77299	657.8
1.52827	729.6	1.8741	232.4	1.58952	439.8	1.77354	658.8
1.52853	730.6	1.87441	233.2	1.58986	440.4	1.774	660
1.52864	731.8	1.8749	233.8	1.59021	441	1.77455	661
1.5289	732.8	1.87522	234.6	1.59033	441.8	1.7751	662
1.52915	733.8	1.8757	235.2	1.59046	442.6	1.77565	663
1.52926	735	1.87619	235.8	1.5908	443.2	1.77611	664.2
1.52952	736	1.87668	236.4	1.59093	444	1.77666	665.2
1.52963	737.2	1.87717	237	1.59127	444.6	1.77712	666.4
1.52974	738.4	1.87765	237.6	1.5914	445.4	1.77758	667.6
1.53	739.4	1.87814	238.2	1.59174	446	1.77813	668.6
1.5301	740.6	1.87828	239.2	1.59209	446.6	1.77868	669.6
1.53036	741.6	1.8786	240	1.59243	447.2	1.77923	670.6
1.53047	742.8	1.87909	240.6	1.593	447.6	1.77969	671.8
1.53073	743.8	1.8794	241.4	1.59334	448.2	1.78024	672.8
1.53099	744.8	1.87989	242	1.59369	448.8	1.78088	673.6
1.53124	745.8	1.88038	242.6	1.59403	449.4	1.78143	674.6
1.53135	747	1.88086	243.2	1.59437	450	1.78207	675.4
1.53146	748.2	1.88135	243.8	1.59472	450.6	1.78262	676.4
1.53172	749.2	1.88167	244.6	1.59528	451	1.78308	677.6
1.53183	750.4	1.88215	245.2	1.59563	451.6	1.78354	678.8
1.53209	751.4	1.88247	246	1.59619	452	1.78409	679.8
1.53219	752.6	1.88313	246.4	1.59653	452.6	1.78455	681
1.53245	753.6	1.88362	247	1.59688	453.2	1.78501	682.2
1.53241	755	1.8841	247.6	1.59722	453.8	1.78547	683.4
1.53252	756.2	1.88442	248.4	1.59757	454.4	1.78593	684.6
1.53263	757.4	1.88371	250.4	1.59769	455.2	1.78639	685.8
1.53274	758.6	1.8842	251	1.59782	456	1.78676	687.2
1.533	759.6	1.88451	251.8	1.59816	456.6	1.78731	688.2
1.53325	760.6	1.88466	252.8	1.59851	457.2	1.78786	689.2
1.53366	761.4	1.88514	253.4	1.59885	457.8	1.78832	690.4
1.53392	762.4	1.88546	254.2	1.5992	458.4	1.78887	691.4
1.53432	763.2	1.88595	254.8	1.59954	459	1.78933	692.6
1.53458	764.2	1.88626	255.6	1.59989	459.6	1.78997	693.4
1.53484	765.2	1.88675	256.2	1.60023	460.2	1.79052	694.4
1.53495	766.4	1.88707	257	1.60079	460.6	1.79098	695.6
1.53506	767.6	1.88755	257.6	1.60114	461.2	1.79153	696.6
1.53531	768.6	1.88787	258.4	1.60148	461.8	1.79208	697.6
1.53542	769.8	1.88836	259	1.60183	462.4	1.79254	698.8
1.53568	770.8	1.88884	259.6	1.60217	463	1.79309	699.8
1.53594	771.8	1.88933	260.2	1.60274	463.4	1.79364	700.8
1.5362	772.8	1.88965	261	1.60308	464	1.7941	702
1.53645	773.8	1.89013	261.6	1.60342	464.6	1.79456	703.2
1.53656	775	1.89045	262.4	1.60377	465.2	1.79502	704.4
1.53682	776	1.89094	263	1.60411	465.8	1.79548	705.6
1.53693	777.2	1.89142	263.6	1.60446	466.4	1.79603	706.6
1.53704	778.4	1.89208	264	1.6048	467	1.79649	707.8
1.537	779.8	1.89257	264.6	1.60515	467.6	1.79695	709
1.53711	781	1.89305	265.2	1.60527	468.4	1.7975	710
1.53707	782.4	1.89337	266	1.6054	469.2	1.79796	711.2
1.53718	783.6	1.89386	266.6	1.60574	469.8	1.79851	712.2
1.53743	784.6	1.89434	267.2	1.60587	470.6	1.79897	713.4
1.53754	785.8	1.89466	268	1.60621	471.2	1.79943	714.6
1.5378	786.8	1.89429	269.6	1.60656	471.8	1.79989	715.8
1.53821	787.6	1.89461	270.4	1.6069	472.4	1.80026	717.2
1.53861	788.4	1.89527	270.8	1.60725	473	1.80072	718.4
1.53887	789.4	1.89575	271.4	1.60759	473.6	1.80118	719.6
1.53928	790.2	1.89624	272	1.60772	474.4	1.80173	720.6
1.53968	791	1.89673	272.6	1.60806	475	1.80219	721.8
1.54009	791.8	1.89738	273	1.60819	475.8	1.80265	723
1.54049	792.6	1.89787	273.6	1.60853	476.4	1.80311	724.2
1.5409	793.4	1.89819	274.4	1.60888	477	1.80357	725.4
1.54131	794.2	1.89868	275	1.60878	478	1.80412	726.4
1.54186	794.8	1.89899	275.8	1.60891	478.8	1.80449	727.8
1.54227	795.6	1.89948	276.4	1.60904	479.6	1.80486	729.2
1.54282	796.2	1.89996	277	1.60916	480.4	1.80523	730.6
1.54338	796.8	1.90045	277.6	1.60951	481	1.8056	732
1.54393	797.4	1.90111	278	1.60985	481.6	1.80606	733.2
1.54448	798	1.90143	278.8	1.61042	482	1.80652	734.4
1.54489	798.8	1.90106	280.4	1.61076	482.6	1.80698	735.6
1.54545	799.4	1.90155	281	1.61132	483	1.80735	737
1.546	800	1.90203	281.6	1.61167	483.6	1.80772	738.4
1.5467	800.4	1.90252	282.2	1.61201	484.2	1.80818	739.6
1.54741	800.8	1.90301	282.8	1.61236	484.8	1.80864	740.8
1.54796	801.4	1.90315	283.8	1.6127	485.4	1.8091	742
1.54852	802	1.90364	284.4	1.61326	485.8	1.80947	743.4
1.54922	802.4	1.90395	285.2	1.61361	486.4	1.81002	744.4
1.54977	803	1.90444	285.8	1.61395	487	1.81048	745.6
1.55033	803.6	1.90493	286.4	1.61408	487.8	1.81094	746.8
1.55088	804.2	1.90524	287.2	1.61442	488.4	1.81131	748.2
1.55158	804.6	1.90573	287.8	1.61477	489	1.81159	749.8
1.55214	805.2	1.90622	288.4	1.61533	489.4	1.81205	751
1.55299	805.4	1.90671	289	1.61568	490	1.81242	752.4
1.55369	805.8	1.90719	289.6	1.61602	490.6	1.81288	753.6
1.5544	806.2	1.90768	290.2	1.61636	491.2	1.81334	754.8
1.55525	806.4	1.90817	290.8	1.61671	491.8	1.8138	756
1.55595	806.8	1.90848	291.6	1.61705	492.4	1.81417	757.4
1.55665	807.2	1.90897	292.2	1.61762	492.8	1.81454	758.8
1.55736	807.6	1.90928	293	1.61796	493.4	1.815	760
1.55821	807.8	1.9096	293.8	1.6183	494	1.81546	761.2
1.55891	808.2	1.91009	294.4	1.61865	494.6	1.81592	762.4
1.55976	808.4	1.91058	295	1.61878	495.4	1.81647	763.4
1.56061	808.6	1.91123	295.4	1.61912	496	1.81693	764.6
1.56147	808.8	1.91172	296	1.61925	496.8	1.81748	765.6
1.56247	808.8	1.91221	296.6	1.61959	497.4	1.81794	766.8
1.56361	808.6	1.91269	297.2	1.61993	498	1.8184	768
1.56476	808.4	1.91301	298	1.62006	498.8	1.81895	769
1.56606	808	1.91264	299.6	1.62041	499.4	1.8195	770
1.56736	807.6	1.91193	301.6	1.62097	499.8	1.81996	771.2
1.56851	807.4	1.91225	302.4	1.62131	500.4	1.82042	772.4
1.5698	807	1.91256	303.2	1.62166	501	1.82097	773.4
1.5711	806.6	1.91288	304	1.622	501.6	1.82152	774.4
1.5724	806.2	1.9132	304.8	1.62256	502	1.82207	775.4
1.57369	805.8	1.91368	305.4	1.62291	502.6	1.82253	776.6
1.57499	805.4	1.91434	305.8	1.62347	503	1.82308	777.6
1.57644	804.8	1.91483	306.4	1.6236	503.8	1.82363	778.6
1.57773	804.4	1.91514	307.2	1.62351	504.8	1.82418	779.6
1.57918	803.8	1.91563	307.8	1.62363	505.6	1.82473	780.6
1.58048	803.4	1.91612	308.4	1.62398	506.2	1.82528	781.6
1.58192	802.8	1.91661	309	1.6241	507	1.82583	782.6
1.58322	802.4	1.91692	309.8	1.62423	507.8	1.82629	783.8
1.58452	802	1.91724	310.6	1.62457	508.4	1.82684	784.8
1.58581	801.6	1.91755	311.4	1.6247	509.2	1.82739	785.8
1.58711	801.2	1.91787	312.2	1.62483	510	1.82794	786.8
1.58841	800.8	1.91853	312.6	1.62517	510.6	1.8284	788
1.5897	800.4	1.91901	313.2	1.6253	511.4	1.82886	789.2
1.591	800	1.91967	313.6	1.62586	511.8	1.82932	790.4
1.5923	799.6	1.92016	314.2	1.6262	512.4	1.82978	791.6
1.59359	799.2	1.92047	315	1.62655	513	1.83024	792.8
1.59489	798.8	1.92096	315.6	1.62689	513.6	1.83079	793.8
1.59604	798.6	1.92111	316.6	1.62724	514.2	1.83116	795.2
1.59734	798.2	1.92091	318	1.62736	515	1.83171	796.2
1.59863	797.8	1.9214	318.6	1.62771	515.6	1.83217	797.4
1.59993	797.4	1.92086	320.4	1.62805	516.2	1.83263	798.6
1.60108	797.2	1.92152	320.8	1.62818	517	1.83318	799.6
1.60238	796.8	1.922	321.4	1.62852	517.6	1.83364	800.8
1.60367	796.4	1.92249	322	1.62887	518.2	1.83428	801.6
1.60482	796.2	1.92315	322.4	1.62899	519	1.83483	802.6
1.60612	795.8	1.92364	323	1.62912	519.8	1.83556	803.2
1.60742	795.4	1.92395	323.8	1.62924	520.6	1.8362	804
1.60871	795	1.92444	324.4	1.62937	521.4	1.83675	805
1.60986	794.8	1.92493	325	1.6295	522.2	1.83748	805.6
1.61116	794.4	1.92541	325.6	1.62984	522.8	1.8383	806
1.61246	794	1.92607	326	1.6304	523.2	1.83903	806.6
1.61375	793.6	1.92639	326.8	1.63053	524	1.83985	807
1.61505	793.2	1.92687	327.4	1.63066	524.8	1.84067	807.4
1.6162	793	1.92736	328	1.63078	525.6	1.84149	807.8
1.61749	792.6	1.92802	328.4	1.63113	526.2	1.8424	808
1.61879	792.2	1.92833	329.2	1.63169	526.6	1.84322	808.4
1.61994	792	1.92882	329.8	1.63225	527	1.84413	808.6
1.62124	791.6	1.92948	330.2	1.6326	527.6	1.84513	808.6
1.62253	791.2	1.93014	330.6	1.63272	528.4	1.84604	808.8
1.62368	791	1.93062	331.2	1.63307	529	1.84704	808.8
1.62498	790.6	1.93094	332	1.63341	529.6	1.84804	808.8
1.62628	790.2	1.93108	333	1.63376	530.2	1.84904	808.8
1.62743	790	1.93123	334	1.63388	531	1.85013	808.6
1.62872	789.6	1.93189	334.4	1.63423	531.6	1.85113	808.6
1.63002	789.2	1.9322	335.2	1.63435	532.4	1.85222	808.4
1.63132	788.8	1.93252	336	1.63448	533.2	1.8534	808
1.63261	788.4	1.93335	336.2	1.63482	533.8	1.85449	807.8
1.63391	788	1.93384	336.8	1.63517	534.4	1.85567	807.4
1.63506	787.8	1.93398	337.8	1.63551	535	1.85685	807
1.63636	787.4	1.93447	338.4	1.63586	535.6	1.85803	806.6
1.63765	787	1.93478	339.2	1.6362	536.2	1.85921	806.2
1.6388	786.8	1.93476	340.4	1.63655	536.8	--	--
1.6401	786.4	1.93525	341	1.63667	537.6	--	--
1.6414	786	1.9359	341.4	1.63724	538	--	--
1.64269	785.6	1.93639	342	1.63758	538.6	--	--
1.64399	785.2	1.93705	342.4	1.63771	539.4	--	--
1.64529	784.8	1.93736	343.2	1.63827	539.8	--	--
1.64643	784.6	1.93785	343.8	1.63839	540.6	--	--
1.64773	784.2	1.93834	344.4	1.6383	541.6	--	--
1.64903	783.8	1.939	344.8	1.63821	542.6	--	--
1.65033	783.4	1.93897	346	1.63834	543.4	--	--
1.65162	783	1.93655	350	1.63868	544	--	--
1.65277	782.8	1.9367	351	1.63924	544.4	--	--
1.65407	782.4	1.93735	351.4	1.63981	544.8	--	--
1.65537	782	1.93784	352	1.63993	545.6	--	--
1.65666	781.6	1.93816	352.8	1.63984	546.6	--	--
1.65796	781.2	1.93864	353.4	1.63997	547.4	--	--
1.65926	780.8	1.93913	354	1.63987	548.4	--	--
1.66055	780.4	1.93962	354.6	1.64	549.2	--	--
1.66185	780	1.9401	355.2	1.64034	549.8	--	--
1.66315	779.6	1.94059	355.8	1.64069	550.4	--	--
1.66444	779.2	1.94125	356.2	1.64103	551	--	--
1.66574	778.8	1.94174	356.8	1.64138	551.6	--	--
1.66704	778.4	1.94222	357.4	1.6415	552.4	--	--
1.66833	778	1.94254	358.2	1.64119	553.6	--	--
1.66963	777.6	1.94286	359	1.64066	555	--	--
1.67093	777.2	1.94351	359.4	1.64035	556.2	--	--
1.67237	776.6	1.944	360	1.6407	556.8	--	--
1.67367	776.2	1.94449	360.6	1.6406	557.8	--	--
1.67497	775.8	1.94515	361	1.64117	558.2	--	--
1.67627	775.4	1.94546	361.8	1.64129	559	--	--
1.67756	775	1.94612	362.2	1.6412	560	--	--
1.67886	774.6	1.94661	362.8	1.64111	561	--	--
1.68016	774.2	1.94675	363.8	1.64058	562.4	--	--
1.68145	773.8	1.94604	365.8	1.63961	564.2	--	--
1.68275	773.4	1.94619	366.8	1.63908	565.6	--	--
1.68405	773	1.94667	367.4	1.63899	566.6	--	--
1.68534	772.6	1.94699	368.2	1.63912	567.4	--	--
1.68664	772.2	1.94713	369.2	1.63946	568	--	--
1.68794	771.8	1.94779	369.6	1.63937	569	--	--
1.68924	771.4	1.94862	369.8	1.63971	569.6	--	--
1.69053	771	1.94911	370.4	1.64027	570	--	--
1.69183	770.6	1.94925	371.4	1.64062	570.6	--	--
1.69313	770.2	1.94957	372.2	1.64075	571.4	--	--
1.69442	769.8	1.95023	372.6	1.64109	572	--	--
1.69572	769.4	1.95037	373.6	1.64143	572.6	--	--
1.69702	769	1.95018	375	1.64156	573.4	--	--
1.69831	768.6	1.95066	375.6	1.6419	574	--	--
1.69961	768.2	1.95132	376	1.64225	574.6	--	--
1.70091	767.8	1.95181	376.6	1.64238	575.4	--	--
1.70206	767.6	1.95229	377.2	1.64272	576	--	--
1.70335	767.2	1.95278	377.8	1.64306	576.6	--	--
1.70465	766.8	1.9531	378.6	1.64319	577.4	--	--
1.7058	766.6	1.95376	379	1.64354	578	--	--
1.7071	766.2	1.95424	379.6	1.64366	578.8	--	--
1.70839	765.8	1.95456	380.4	1.64379	579.6	--	--
1.70954	765.6	1.95522	380.8	1.64369	580.6	--	--
1.71084	765.2	1.95587	381.2	1.64382	581.4	--	--
1.71214	764.8	1.95653	381.6	1.64395	582.2	--	--
1.71343	764.4	1.95685	382.4	1.64451	582.6	--	--
1.71473	764	1.95751	382.8	1.64485	583.2	--	--
1.71588	763.8	1.95799	383.4	1.6452	583.8	--	--
1.71718	763.4	1.95848	384	1.64511	584.8	--	--
1.71847	763	1.95914	384.4	1.64523	585.6	--	--
1.71962	762.8	1.9598	384.8	1.64558	586.2	--	--
1.72077	762.6	1.96045	385.2	1.6457	587	--	--
1.72207	762.2	1.96111	385.6	1.64561	588	--	--
1.72322	762	1.9616	386.2	1.64617	588.4	--	--
1.72436	761.8	1.96123	387.8	1.64674	588.8	--	--
1.72566	761.4	1.96052	389.8	1.64686	589.6	--	--
1.72681	761.2	1.96118	390.2	1.64721	590.2	--	--
1.72796	761	1.96167	390.8	1.64733	591	--	--
1.72911	760.8	1.96232	391.2	1.64746	591.8	--	--
1.7304	760.4	1.96281	391.8	1.64737	592.8	--	--
1.73155	760.2	1.9633	392.4	1.64727	593.8	--	--
1.7327	760	1.96361	393.2	1.64718	594.8	--	--
1.734	759.6	1.9641	393.8	1.64774	595.2	--	--
1.73515	759.4	1.96476	394.2	1.64809	595.8	--	--
1.73629	759.2	1.96542	394.6	1.64843	596.4	--	--
1.73759	758.8	1.9659	395.2	1.64856	597.2	--	--
1.73874	758.6	1.96639	395.8	1.6489	597.8	--	--
1.73989	758.4	1.96688	396.4	1.64925	598.4	--	--
1.74119	758	1.96771	396.6	1.64959	599	--	--
1.74233	757.8	1.96785	397.6	1.65016	599.4	--	--
1.74348	757.6	1.96817	398.4	1.65006	600.4	--	--
1.74478	757.2	1.96831	399.4	1.65041	601	--	--
1.74593	757	1.9688	400	1.65053	601.8	--	--
1.74722	756.6	1.96912	400.8	1.65088	602.4	--	--
1.74837	756.4	1.9696	401.4	1.651	603.2	--	--
1.74952	756.2	1.97009	402	1.65091	604.2	--	--
1.75082	755.8	1.97058	402.6	1.65104	605	--	--
1.75197	755.6	1.97106	403.2	1.65051	606.4	--	--
1.75312	755.4	1.97155	403.8	1.65042	607.4	--	--
1.75441	755	1.97204	404.4	1.65076	608	--	--
1.75556	754.8	1.9727	404.8	1.65132	608.4	--	--
1.75686	754.4	1.97335	405.2	1.65189	608.8	--	--
1.75801	754.2	1.97384	405.8	1.65223	609.4	--	--
1.75915	754	1.97433	406.4	1.65214	610.4	--	--
1.76045	753.6	1.97482	407	1.65205	611.4	--	--
1.7616	753.4	1.97462	408.4	1.65239	612	--	--
1.76275	753.2	1.97391	410.4	1.65273	612.6	--	--
1.73293	683.8	1.9744	411	1.65308	613.2	--	--
1.73301	684.8	1.97471	411.8	1.65277	614.4	--	--
1.73309	685.8	1.97537	412.2	1.65246	615.6	--	--
1.73409	685.8	1.97603	412.6	1.65258	616.4	--	--
1.73454	686.4	1.97651	413.2	1.65271	617.2	--	--
1.73463	687.4	1.97632	414.6	1.65284	618	--	--
1.73581	687.2	1.97697	415	1.65318	618.6	--	--
1.73589	688.2	1.97746	415.6	1.65309	619.6	--	--
1.73598	689.2	1.97795	416.2	1.65365	620	--	--
1.73679	689.4	1.97861	416.6	1.65378	620.8	--	--
1.73706	690.2	1.97944	416.8	1.65412	621.4	--	--
1.73714	691.2	1.97992	417.4	1.65425	622.2	--	--
1.73778	691.6	1.98041	418	1.65394	623.4	--	--
1.73823	692.2	1.98107	418.4	1.65319	625	--	--
1.73849	693	1.98156	419	1.6531	626	--	--
1.73931	693.2	1.98187	419.8	1.653	627	--	--
1.73976	693.8	1.9827	420	1.65313	627.8	--	--
1.74021	694.4	1.98336	420.4	1.65325	628.6	--	--
1.74084	694.8	1.98385	421	1.65338	629.4	--	--
1.74129	695.4	1.98433	421.6	1.65394	629.8	--	--
1.74174	696	1.98482	422.2	1.65429	630.4	--	--
1.74219	696.6	1.98514	423	1.65463	631	--	--
1.74246	697.4	1.98545	423.8	1.65498	631.6	--	--
1.74309	697.8	1.98611	424.2	1.6551	632.4	--	--
1.74336	698.6	1.9866	424.8	1.65457	633.8	--	--
1.74381	699.2	1.98657	426	1.65361	635.6	--	--
1.74444	699.6	1.98637	427.4	1.6533	636.8	--	--
1.74471	700.4	1.98686	428	1.65299	638	--	--
1.74479	701.4	1.98718	428.8	1.65289	639	--	--
1.74561	701.6	1.98783	429.2	1.65324	639.6	--	--
1.74587	702.4	1.98815	430	1.65336	640.4	--	--
1.74596	703.4	1.98847	430.8	1.65349	641.2	--	--
1.74677	703.6	1.98878	431.6	1.65383	641.8	--	--
1.74722	704.2	1.98944	432	1.6544	642.2	--	--
1.74731	705.2	1.98993	432.6	1.65452	643	--	--
1.74831	705.2	1.99059	433	1.65465	643.8	--	--
1.74857	706	1.99124	433.4	1.65456	644.8	--	--
1.74866	707	1.99173	434	1.65468	645.6	--	--
1.74966	707	1.99222	434.6	1.65481	646.4	--	--
1.75011	707.6	1.99288	435	1.65493	647.2	--	--
1.75019	708.6	1.99336	435.6	1.6544	648.6	--	--
1.75101	708.8	1.99385	436.2	1.65409	649.8	--	--
1.75127	709.6	1.99434	436.8	1.654	650.8	--	--
1.75154	710.4	1.99397	438.4	1.65413	651.6	--	--
1.75217	710.8	1.99463	438.8	1.65425	652.4	--	--
1.75262	711.4	1.99426	440.4	1.6546	653	--	--
1.75307	712	1.99492	440.8	1.65472	653.8	--	--
1.75371	712.4	1.99557	441.2	1.65463	654.8	--	--
1.75434	712.8	1.99623	441.6	1.65454	655.8	--	--
1.75461	713.6	1.99689	442	1.65423	657	--	--
1.75506	714.2	1.99704	443	1.65413	658	--	--
1.75532	715	1.99684	444.4	1.6547	658.4	--	--
1.75577	715.6	1.99613	446.4	1.65482	659.2	--	--
1.75586	716.6	1.99627	447.4	1.65495	660	--	--
1.75631	717.2	1.99351	451.8	1.65529	660.6	--	--
1.75712	717.4	1.99331	453.2	1.65542	661.4	--	--
1.75757	718	1.99397	453.6	1.65533	662.4	--	--
1.75802	718.6	1.99446	454.2	1.65524	663.4	--	--
1.75884	718.8	1.99512	454.6	1.65558	664	--	--
1.75892	719.8	1.99578	455	1.65592	664.6	--	--
1.75919	720.6	1.99626	455.6	1.65605	665.4	--	--
1.76001	720.8	1.99709	455.8	1.65618	666.2	--	--
1.76046	721.4	1.99758	456.4	1.65652	666.8	--	--
1.76054	722.4	1.99824	456.8	1.65687	667.4	--	--
1.76154	722.4	1.99889	457.2	1.65743	667.8	--	--
1.76162	723.4	1.99955	457.6	1.65777	668.4	--	--
1.76171	724.4	2.00004	458.2	1.6579	669.2	--	--
1.76252	724.6	2.0007	458.6	1.65781	670.2	--	--
1.76297	725.2	2.00101	459.4	1.65728	671.6	--	--
1.76306	726.2	2.00133	460.2	1.6574	672.4	--	--
1.76406	726.2	2.00216	460.4	1.65753	673.2	--	--
1.76451	726.8	2.00282	460.8	1.65744	674.2	--	--
1.76477	727.6	2.00347	461.2	1.65756	675	--	--
1.76559	727.8	2.00396	461.8	1.65769	675.8	--	--
1.76622	728.2	2.00462	462.2	1.65781	676.6	--	--
1.76649	729	2.00459	463.4	1.65794	677.4	--	--
1.76694	729.6	2.00491	464.2	1.65785	678.4	--	--
1.76739	730.2	2.0054	464.8	1.65776	679.4	--	--
1.76784	730.8	2.00605	465.2	1.65766	680.4	--	--
1.76847	731.2	2.00671	465.6	1.65779	681.2	--	--
1.76874	732	2.00737	466	1.65813	681.8	--	--
1.76919	732.6	2.00769	466.8	1.6587	682.2	--	--
1.76946	733.4	2.00834	467.2	1.65882	683	--	--
1.76954	734.4	2.009	467.6	1.65873	684	--	--
1.77017	734.8	2.00932	468.4	1.65864	685	--	--
1.77062	735.4	2.00946	469.4	1.65876	685.8	--	--
1.77107	736	2.00995	470	1.65933	686.2	--	--
1.77189	736.2	2.01061	470.4	1.66011	686.4	--	--
1.77234	736.8	2.01127	470.8	1.66067	686.8	--	--
1.77261	737.6	2.01158	471.6	1.66102	687.4	--	--
1.77342	737.8	2.0119	472.4	1.66114	688.2	--	--
1.77387	738.4	2.01256	472.8	1.66149	688.8	--	--
1.77396	739.4	2.01304	473.4	1.66205	689.2	--	--
1.77496	739.4	2.01233	475.4	1.66239	689.8	--	--
1.77559	739.8	2.01248	476.4	1.66252	690.6	--	--
1.77585	740.6	2.01348	476.4	1.66243	691.6	--	--
1.77704	740.4	2.01414	476.8	1.66233	692.6	--	--
1.77749	741	2.01462	477.4	1.66246	693.4	--	--
1.77775	741.8	2.01528	477.8	1.66171	695	--	--
1.77875	741.8	2.01594	478.2	1.6614	696.2	--	--
1.77939	742.2	2.01625	479	1.66153	697	--	--
1.77965	743	2.01572	480.8	1.66144	698	--	--
1.78047	743.2	2.01603	481.6	1.66178	698.6	--	--
1.78092	743.8	2.01652	482.2	1.66212	699.2	--	--
1.78119	744.6	2.01598	484	1.66247	699.8	--	--
1.78164	745.2	2.0163	484.8	1.66216	701	--	--
1.7819	746	2.01661	485.6	1.66228	701.8	--	--
1.78199	747	2.01761	485.6	1.66263	702.4	--	--
1.78244	747.6	2.01827	486	1.66275	703.2	--	--
1.7827	748.4	2.01859	486.8	1.66266	704.2	--	--
1.78315	749	2.01907	487.4	1.66257	705.2	--	--
1.7836	749.6	2.01973	487.8	1.66269	706	--	--
1.78405	750.2	2.02022	488.4	1.66282	706.8	--	--
1.78469	750.6	2.02071	489	1.66295	707.6	--	--
1.78495	751.4	2.02136	489.4	1.66329	708.2	--	--
1.78522	752.2	2.02168	490.2	1.66364	708.8	--	--
1.78604	752.4	2.02217	490.8	1.6642	709.2	--	--
1.7863	753.2	2.02265	491.4	1.66476	709.6	--	--
1.78675	753.8	2.02348	491.6	1.66489	710.4	--	--
1.78757	754	2.02397	492.2	1.66501	711.2	--	--
1.78802	754.6	2.02463	492.6	1.66492	712.2	--	--
1.7881	755.6	2.02529	493	1.66505	713	--	--
1.7891	755.6	2.0256	493.8	1.66517	713.8	--	--
1.78937	756.4	2.02592	494.6	1.66552	714.4	--	--
1.78964	757.2	2.0264	495.2	1.66564	715.2	--	--
1.79045	757.4	2.02706	495.6	1.66533	716.4	--	--
1.7909	758	2.02772	496	1.66524	717.4	--	--
1.79099	759	2.02855	496.2	1.66515	718.4	--	--
1.79199	759	2.02904	496.8	1.66527	719.2	--	--
1.79244	759.6	2.02918	497.8	1.66562	719.8	--	--
1.7927	760.4	2.02984	498.2	1.66574	720.6	--	--
1.79352	760.6	2.03067	498.4	1.66609	721.2	--	--
1.79415	761	2.03116	499	1.66621	722	--	--
1.79424	762	2.03181	499.4	1.66634	722.8	--	--
1.79505	762.2	2.03264	499.6	1.66647	723.6	--	--
1.79532	763	2.03347	499.8	1.66681	724.2	--	--
1.79577	763.6	2.03413	500.2	1.66759	724.4	--	--
1.7964	764	2.03325	502.4	1.66794	725	--	--
1.79685	764.6	2.03339	503.4	1.66806	725.8	--	--
1.79712	765.4	2.03422	503.6	1.66863	726.2	--	--
1.79757	766	2.0342	504.8	1.66897	726.8	--	--
1.79784	766.8	2.03451	505.6	1.66888	727.8	--	--
1.79847	767.2	2.03534	505.8	1.669	728.6	--	--
1.79874	768	2.03583	506.4	1.66869	729.8	--	--
1.79919	768.6	2.03546	508	1.66838	731	--	--
1.8	768.8	2.03595	508.6	1.66895	731.4	--	--
1.80045	769.4	2.03643	509.2	1.66951	731.8	--	--
1.80072	770.2	2.03692	509.8	1.67007	732.2	--	--
1.80154	770.4	2.03758	510.2	1.67063	732.6	--	--
1.8018	771.2	2.03789	511	1.67098	733.2	--	--
1.80189	772.2	2.03838	511.6	1.6711	734	--	--
1.80307	772	2.03887	512.2	1.67145	734.6	--	--
1.80334	772.8	2.03953	512.6	1.67092	736	--	--
1.8036	773.6	2.04001	513.2	1.67083	737	--	--
1.80442	773.8	2.0405	513.8	1.67117	737.6	--	--
1.80487	774.4	2.04116	514.2	1.6713	738.4	--	--
1.80495	775.4	2.04147	515	1.67164	739	--	--
1.80595	775.4	2.04196	515.6	1.67264	739	--	--
1.8064	776	2.04296	515.6	1.67255	740	--	--
1.80649	777	2.04345	516.2	1.67224	741.2	--	--
1.8073	777.2	2.04394	516.8	1.67237	742	--	--
1.80794	777.6	2.04425	517.6	1.67249	742.8	--	--
1.80802	778.6	2.04406	519	1.67262	743.6	--	--
1.80865	779	2.04471	519.4	1.67274	744.4	--	--
1.8091	779.6	2.04486	520.4	1.67374	744.4	--	--
1.80974	780	2.04517	521.2	1.67518	744	--	--
1.81037	780.4	2.046	521.4	1.67662	743.6	--	--
1.81082	781	2.04649	522	1.67805	743.2	--	--
1.81127	781.6	2.04698	522.6	1.67949	742.8	--	--
1.8119	782	2.04781	522.8	1.68071	742.6	--	--
1.81217	782.8	2.04846	523.2	1.68215	742.2	--	--
1.81298	783	2.04827	524.6	1.68358	741.8	--	--
1.81362	783.4	2.04892	525	1.68502	741.4	--	--
1.81425	783.8	2.04992	525	1.68646	741	--	--
1.81525	783.8	2.05058	525.4	1.68789	740.6	--	--
1.8157	784.4	2.05107	526	1.68911	740.4	--	--
1.81615	785	2.05156	526.6	1.69055	740	--	--
1.81697	785.2	2.05239	526.8	1.69242	739.2	--	--
1.81723	786	2.0527	527.6	1.69408	738.6	--	--
1.8175	786.8	2.05319	528.2	1.6953	738.4	--	--
1.8185	786.8	2.05402	528.4	1.6963	738.4	--	--
1.81877	787.6	2.05468	528.8	1.69752	738.2	--	--
1.81903	788.4	2.05499	529.6	1.69895	737.8	--	--
1.82003	788.4	2.05531	530.4	1.70017	737.6	--	--
1.82048	789	2.05545	531.4	1.70161	737.2	--	--
1.82075	789.8	2.0544	533.8	1.70305	736.8	--	--
1.82175	789.8	2.05472	534.6	1.70405	736.8	--	--
1.82202	790.6	2.05555	534.8	1.70526	736.6	--	--
1.82228	791.4	2.05638	535	1.70648	736.4	--	--
1.82328	791.4	2.0572	535.2	1.7077	736.2	--	--
1.82373	792	2.05752	536	1.70892	736	--	--
1.82382	793	2.05784	536.8	1.71014	735.8	--	--
1.82463	793.2	2.05832	537.4	1.71136	735.6	--	--
1.8249	794	2.05813	538.8	1.71279	735.2	--	--
1.82553	794.4	2.05844	539.6	1.71423	734.8	--	--
1.82617	794.8	2.05893	540.2	1.71545	734.6	--	--
1.82662	795.4	2.05959	540.6	1.71689	734.2	--	--
1.82707	796	2.06024	541	1.71832	733.8	--	--
1.8277	796.4	2.0609	541.4	1.71976	733.4	--	--
1.82815	797	2.06173	541.6	1.7212	733	--	--
1.82878	797.4	2.06222	542.2	1.72263	732.6	--	--
1.82905	798.2	2.06134	544.4	1.72385	732.4	--	--
1.8295	798.8	2.06165	545.2	1.72529	732	--	--
1.83013	799.2	2.06248	545.4	1.72651	731.8	--	--
1.83058	799.8	2.0628	546.2	1.72816	731.2	--	--
1.83103	800.4	2.06346	546.6	1.7296	730.8	--	--
1.83185	800.6	2.06429	546.8	1.73082	730.6	--	--
1.83212	801.4	2.0617	551	1.73204	730.4	--	--
1.83238	802.2	2.05945	554.8	1.73304	730.4	--	--
1.83338	802.2	2.0601	555.2	1.73426	730.2	--	--
1.83365	803	2.0611	555.2	1.73548	730	--	--
1.8341	803.6	2.06193	555.4	1.73669	729.8	--	--
1.8351	803.6	2.06259	555.8	1.73791	729.6	--	--
1.83573	804	2.06325	556.2	1.73913	729.4	--	--
1.836	804.8	2.06305	557.6	1.74079	728.8	--	--
1.837	804.8	2.06337	558.4	1.742	728.6	--	--
1.83763	805.2	2.06385	559	1.74344	728.2	--	--
1.8379	806	2.06451	559.4	1.74466	728	--	--
1.83872	806.2	2.06534	559.6	1.7461	727.6	--	--
1.83935	806.6	2.066	560	1.74753	727.2	--	--
1.83962	807.4	2.06649	560.6	1.74897	726.8	--	--
1.84062	807.4	2.06715	561	1.75019	726.6	--	--
1.84107	808	2.0678	561.4	1.75163	726.2	--	--
1.84152	808.6	2.06846	561.8	1.75306	725.8	--	--
1.84233	808.8	2.06912	562.2	1.75428	725.6	--	--
1.84297	809.2	2.06961	562.8	1.7555	725.4	--	--
1.84342	809.8	2.06992	563.6	1.75672	725.2	--	--
1.84405	810.2	2.07058	564	1.75816	724.8	--	--
1.84487	810.4	2.07124	564.4	1.75937	724.6	--	--
1.8455	810.8	2.07087	566	1.76059	724.4	--	--
1.84668	810.6	2.06982	568.4	1.76203	724	--	--
1.84787	810.4	2.07031	569	1.76325	723.8	--	--
1.84905	810.2	2.07113	569.2	1.76447	723.6	--	--
1.85042	809.8	2.07213	569.2	1.7659	723.2	--	--
1.8516	809.6	2.07279	569.6	1.768	722.2	--	--
1.85278	809.4	2.07328	570.2	1.76965	721.6	--	--
1.85397	809.2	2.07411	570.4	1.77131	721	--	--
1.85515	809	2.0746	571	1.77231	721	--	--
1.85633	808.8	2.07491	571.8	1.77353	720.8	--	--
1.85752	808.6	2.0754	572.4	1.77474	720.6	--	--
1.85888	808.2	2.07623	572.6	1.77596	720.4	--	--
1.85988	808.2	2.07688	573	1.77718	720.2	--	--
1.86107	808	2.07771	573.2	1.77884	719.6	--	--
1.86243	807.6	2.0782	573.8	1.78006	719.4	--	--
1.86343	807.6	2.07903	574	1.78127	719.2	--	--
1.86462	807.4	2.07935	574.8	1.78271	718.8	--	--
1.86598	807	2.07983	575.4	1.78415	718.4	--	--
1.86698	807	2.08015	576.2	1.78537	718.2	--	--
1.86817	806.8	2.08081	576.6	1.78659	718	--	--
1.86953	806.4	2.08146	577	1.78802	717.6	--	--
1.87072	806.2	2.08212	577.4	1.78902	717.6	--	--
1.8719	806	2.08261	578	1.79024	717.4	--	--
1.87327	805.6	2.08327	578.4	1.79168	717	--	--
1.87445	805.4	2.08376	579	1.7929	716.8	--	--
1.87563	805.2	2.08373	580.2	1.79433	716.4	--	--
1.87682	805	2.08405	581	1.79577	716	--	--
1.878	804.8	2.0847	581.4	1.79699	715.8	--	--
1.87918	804.6	2.0857	581.4	1.79821	715.6	--	--
1.88055	804.2	2.08653	581.6	1.79964	715.2	--	--
1.88173	804	2.08736	581.8	1.80108	714.8	--	--
1.88292	803.8	2.08819	582	1.80252	714.4	--	--
1.8841	803.6	2.08885	582.4	1.80396	714	--	--
1.88528	803.4	2.08882	583.6	1.80517	713.8	--	--
1.88647	803.2	2.08623	587.8	1.80639	713.6	--	--
1.88747	803.2	2.08586	589.4	1.80761	713.4	--	--
1.88865	803	2.08601	590.4	1.80927	712.8	--	--
1.88983	802.8	2.08701	590.4	1.81092	712.2	--	--
1.89102	802.6	2.08749	591	1.81236	711.8	--	--
1.8922	802.4	2.08815	591.4	1.81358	711.6	--	--
1.89357	802	2.08898	591.6	1.8148	711.4	--	--
1.89475	801.8	2.08947	592.2	1.81623	711	--	--
1.89612	801.4	2.08979	593	1.81745	710.8	--	--
1.89748	801	2.09044	593.4	1.81867	710.6	--	--
1.89848	801	2.09127	593.6	1.81989	710.4	--	--
1.89967	800.8	2.09176	594.2	1.82111	710.2	--	--
1.90103	800.4	2.09207	595	1.82211	710.2	--	--
1.90203	800.4	2.0929	595.2	1.82354	709.8	--	--
1.9034	800	2.0939	595.2	1.82498	709.4	--	--
1.90477	799.6	2.0949	595.2	1.82642	709	--	--
1.90577	799.6	2.09539	595.8	1.82785	708.6	--	--
1.90695	799.4	2.09554	596.8	1.82907	708.4	--	--
1.90813	799.2	2.09585	597.6	1.83051	708	--	--
1.90932	799	2.09651	598	1.83151	708	--	--
1.91032	799	2.09751	598	1.83273	707.8	--	--
1.91168	798.6	2.09783	598.8	1.83417	707.4	--	--
1.91268	798.6	2.09883	598.8	1.83538	707.2	--	--
1.91387	798.4	2.09965	599	1.83682	706.8	--	--
1.91523	798	2.10083	598.8	1.83804	706.6	--	--
1.91642	797.8	2.10166	599	1.83926	706.4	--	--
1.9176	797.6	2.1018	600	1.84069	706	--	--
1.91878	797.4	2.10229	600.6	1.84191	705.8	--	--
1.91997	797.2	2.10277	601.2	1.84313	705.6	--	--
1.92133	796.8	2.10309	602	1.84457	705.2	--	--
1.92233	796.8	2.10323	603	1.84601	704.8	--	--
1.92352	796.6	2.10253	605	1.84744	704.4	--	--
1.9247	796.4	2.10113	607.8	1.84888	704	--	--
1.92588	796.2	2.10145	608.6	1.8501	703.8	--	--
1.92707	796	2.1021	609	1.85154	703.4	--	--
1.92843	795.6	2.10293	609.2	1.85275	703.2	--	--
1.92962	795.4	2.10376	609.4	1.85375	703.2	--	--
1.93098	795	2.10408	610.2	1.85519	702.8	--	--
1.93235	794.6	2.10405	611.4	1.85641	702.6	--	--
1.93335	794.6	2.10471	611.8	1.85785	702.2	--	--
1.93453	794.4	2.10554	612	1.85907	702	--	--
1.93553	794.4	2.1062	612.4	1.86028	701.8	--	--
1.93653	794.4	2.10686	612.8	1.8615	701.6	--	--
1.93772	794.2	2.10786	612.8	1.86294	701.2	--	--
1.93908	793.8	2.10868	613	1.86438	700.8	--	--
1.94008	793.8	2.10934	613.4	1.86581	700.4	--	--
1.94127	793.6	2.10983	614	1.86703	700.2	--	--
1.94263	793.2	2.11049	614.4	1.86847	699.8	--	--
1.94382	793	2.1108	615.2	1.86991	699.4	--	--
1.94518	792.6	2.11146	615.6	1.87134	699	--	--
1.94655	792.2	2.11229	615.8	1.87256	698.8	--	--
1.94755	792.2	2.11295	616.2	1.874	698.4	--	--
1.94873	792	2.11326	617	1.87522	698.2	--	--
1.9501	791.6	2.11358	617.8	1.87665	697.8	--	--
1.95128	791.4	2.11458	617.8	1.87809	697.4	--	--
1.95247	791.2	2.11216	621.8	1.87931	697.2	--	--
1.95365	791	2.10803	627.8	1.88075	696.8	--	--
1.95465	791	2.10869	628.2	1.88196	696.6	--	--
1.95602	790.6	2.10935	628.6	1.88318	696.4	--	--
1.95702	790.6	2.11035	628.6	1.8844	696.2	--	--
1.9582	790.4	2.11118	628.8	1.88562	696	--	--
1.95938	790.2	2.11183	629.2	1.88684	695.8	--	--
1.96057	790	2.11129	631	1.88849	695.2	--	--
1.96175	789.8	2.11161	631.8	1.88971	695	--	--
1.96312	789.4	2.11244	632	1.89093	694.8	--	--
1.96412	789.4	2.11344	632	1.89215	694.6	--	--
1.96548	789	2.1141	632.4	1.89359	694.2	--	--
1.96667	788.8	2.1139	633.8	1.89481	694	--	--
1.96785	788.6	2.11456	634.2	1.89624	693.6	--	--
1.96903	788.4	2.11505	634.8	1.89746	693.4	--	--
1.9704	788	2.11605	634.8	1.89868	693.2	--	--
1.9714	788	2.11687	635	1.8999	693	--	--
1.97258	787.8	2.11753	635.4	1.90133	692.6	--	--
1.97395	787.4	2.11836	635.6	1.90277	692.2	--	--
1.97495	787.4	2.11851	636.6	1.90421	691.8	--	--
1.97632	787	2.11916	637	1.90543	691.6	--	--
1.97768	786.6	2.12017	637	1.90686	691.2	--	--
1.97868	786.6	2.12082	637.4	1.9083	690.8	--	--
1.97987	786.4	2.12131	638	1.90952	690.6	--	--
1.98123	786	2.12214	638.2	1.91074	690.4	--	--
1.98223	786	2.1228	638.6	1.91196	690.2	--	--
1.98342	785.8	2.12363	638.8	1.91318	690	--	--
1.9846	785.6	2.12428	639.2	1.91439	689.8	--	--
1.98578	785.4	2.12494	639.6	1.91561	689.6	--	--
1.98697	785.2	2.12406	641.8	1.91683	689.4	--	--
1.98833	784.8	2.12284	644.4	1.91827	689	--	--
1.98933	784.8	2.1235	644.8	1.9197	688.6	--	--
1.9907	784.4	2.12381	645.6	1.92114	688.2	--	--
1.99188	784.2	2.12447	646	1.92258	687.8	--	--
1.99307	784	2.12513	646.4	1.92402	687.4	--	--
1.99425	783.8	2.12579	646.8	1.92523	687.2	--	--
1.99543	783.6	2.12627	647.4	1.92645	687	--	--
1.99662	783.4	2.12693	647.8	1.92767	686.8	--	--
1.99798	783	2.12708	648.8	1.92867	686.8	--	--
1.99898	783	2.12773	649.2	1.92989	686.6	--	--
2.00035	782.6	2.12856	649.4	1.93133	686.2	--	--
2.00153	782.4	2.12939	649.6	1.93276	685.8	--	--
2.00272	782.2	2.12988	650.2	1.9342	685.4	--	--
2.0039	782	2.13071	650.4	1.93564	685	--	--
2.00527	781.6	2.13171	650.4	1.93707	684.6	--	--
2.00608	781.8	2.13237	650.8	1.93829	684.4	--	--
2.00745	781.4	2.13302	651.2	1.93973	684	--	--
2.00863	781.2	2.13368	651.6	1.94117	683.6	--	--
2.00982	781	2.13417	652.2	1.9426	683.2	--	--
2.011	780.8	2.13466	652.8	1.94404	682.8	--	--
2.01237	780.4	2.13549	653	1.94548	682.4	--	--
2.01355	780.2	2.13631	653.2	1.9467	682.2	--	--
2.01473	780	2.13612	654.6	1.94792	682	--	--
2.01629	779.4	2.1366	655.2	1.94913	681.8	--	--
2.01729	779.4	2.13692	656	1.95057	681.4	--	--
2.01847	779.2	2.13758	656.4	1.95179	681.2	--	--
2.01984	778.8	2.13824	656.8	1.95301	681	--	--
2.02102	778.6	2.13872	657.4	1.95423	680.8	--	--
2.02202	778.6	2.13955	657.6	1.95566	680.4	--	--
2.02339	778.2	2.14072	657.4	1.95688	680.2	--	--
2.02457	778	2.14087	658.4	1.9581	680	--	--
2.02594	777.6	2.14118	659.2	1.95932	679.8	--	--
2.02712	777.4	2.14167	659.8	1.96054	679.6	--	--
2.0283	777.2	2.1413	661.4	1.96154	679.6	--	--
2.02949	777	2.14162	662.2	1.96276	679.4	--	--
2.03067	776.8	2.14211	662.8	1.96397	679.2	--	--
2.03204	776.4	2.14259	663.4	1.96519	679	--	--
2.03322	776.2	2.14342	663.6	1.96663	678.6	--	--
2.03422	776.2	2.14408	664	1.96785	678.4	--	--
2.03559	775.8	2.14474	664.4	1.96907	678.2	--	--
2.03659	775.8	2.14591	664.2	1.97029	678	--	--
2.03759	775.8	2.14691	664.2	1.9715	677.8	--	--
2.03877	775.6	2.1474	664.8	1.97272	677.6	--	--
2.04014	775.2	2.14788	665.4	1.97394	677.4	--	--
2.04132	775	2.14803	666.4	1.97494	677.4	--	--
2.0425	774.8	2.14698	668.8	1.97616	677.2	--	--
2.04387	774.4	2.14746	669.4	1.97716	677.2	--	--
2.04487	774.4	2.14846	669.4	1.97838	677	--	--
2.04624	774	2.14946	669.4	1.9796	676.8	--	--
2.0476	773.6	2.15029	669.6	1.98081	676.6	--	--
2.0486	773.6	2.15095	670	1.98181	676.6	--	--
2.04979	773.4	2.15058	671.6	1.98303	676.4	--	--
2.05115	773	2.15004	673.4	1.98425	676.2	--	--
2.05215	773	2.1507	673.8	1.98547	676	--	--
2.05334	772.8	2.15102	674.6	1.98669	675.8	--	--
2.05452	772.6	2.15014	676.8	1.98791	675.6	--	--
2.0557	772.4	2.15096	677	1.98891	675.6	--	--
2.0567	772.4	2.15197	677	1.99013	675.4	--	--
2.05807	772	2.15297	677	1.99113	675.4	--	--
2.05907	772	2.15379	677.2	1.99234	675.2	--	--
2.06025	771.8	2.15428	677.8	1.99356	675	--	--
2.06144	771.6	2.15511	678	1.99478	674.8	--	--
2.06262	771.4	2.15594	678.2	1.996	674.6	--	--
2.0638	771.2	2.15677	678.4	1.99722	674.4	--	--
2.06499	771	2.15743	678.8	1.99844	674.2	--	--
2.06617	770.8	2.15791	679.4	1.99966	674	--	--
2.06754	770.4	2.15857	679.8	2.00065	674	--	--
2.06872	770.2	2.15854	681	2.00187	673.8	--	--
2.07009	769.8	2.15937	681.2	2.00309	673.6	--	--
2.07127	769.6	2.1602	681.4	2.00431	673.4	--	--
2.07245	769.4	2.16069	682	2.00553	673.2	--	--
2.07364	769.2	2.16015	683.8	2.00675	673	--	--
2.075	768.8	2.15995	685.2	2.00797	672.8	--	--
2.07582	769	2.15993	686.4	2.0094	672.4	--	--
2.07719	768.6	2.16076	686.6	2.01062	672.2	--	--
2.07837	768.4	2.16141	687	2.01184	672	--	--
2.07937	768.4	2.1619	687.6	2.01306	671.8	--	--
2.08074	768	2.16273	687.8	2.01428	671.6	--	--
2.0821	767.6	2.16322	688.4	2.0155	671.4	--	--
2.0831	767.6	2.16422	688.4	2.01671	671.2	--	--
2.08429	767.4	2.16488	688.8	2.01793	671	--	--
2.08565	767	2.16571	689	2.01915	670.8	--	--
2.08665	767	2.16619	689.6	2.02037	670.6	--	--
2.08802	766.6	2.16668	690.2	2.02137	670.6	--	--
2.0892	766.4	2.16699	691	2.02259	670.4	--	--
2.09039	766.2	2.16526	694.2	2.02381	670.2	--	--
2.09157	766	2.16592	694.6	2.02481	670.2	--	--
2.09275	765.8	2.16675	694.8	2.02602	670	--	--
2.09394	765.6	2.16706	695.6	2.02724	669.8	--	--
2.09512	765.4	2.16755	696.2	2.02846	669.6	--	--
2.0963	765.2	2.16821	696.6	2.02968	669.4	--	--
2.09749	765	2.16886	697	2.0309	669.2	--	--
2.09867	764.8	2.16918	697.8	2.03212	669	--	--
2.09985	764.6	2.17001	698	2.03334	668.8	--	--
2.10104	764.4	2.17101	698	2.03455	668.6	--	--
2.1024	764	2.17184	698.2	2.03555	668.6	--	--
2.1034	764	2.17233	698.8	2.03655	668.6	--	--
2.10477	763.6	2.17298	699.2	2.03777	668.4	--	--
2.10595	763.4	2.17347	699.8	2.03899	668.2	--	--
2.10695	763.4	2.17362	700.8	2.03999	668.2	--	--
2.10832	763	2.17427	701.2	2.04121	668	--	--
2.1095	762.8	2.17493	701.6	2.04221	668	--	--
2.1105	762.8	2.17593	701.6	2.04343	667.8	--	--
2.11187	762.4	2.17659	702	2.04465	667.6	--	--
2.11324	762	2.17759	702	2.04587	667.4	--	--
2.11424	762	2.17808	702.6	2.04708	667.2	--	--
2.1156	761.6	2.17822	703.6	2.0483	667	--	--
2.11679	761.4	2.17871	704.2	2.04952	666.8	--	--
2.11779	761.4	2.17885	705.2	2.05052	666.8	--	--
2.11915	761	2.17951	705.6	2.05174	666.6	--	--
2.12052	760.6	2.18034	705.8	2.05296	666.4	--	--
2.12152	760.6	2.18134	705.8	2.05418	666.2	--	--
2.12289	760.2	2.18183	706.4	2.05518	666.2	--	--
2.12407	760	2.18129	708.2	2.0564	666	--	--
2.12525	759.8	2.1816	709	2.05761	665.8	--	--
2.12644	759.6	2.18243	709.2	2.05883	665.6	--	--
2.1278	759.2	2.18326	709.4	2.06005	665.4	--	--
2.12899	759	2.18392	709.8	2.06127	665.2	--	--
2.13017	758.8	2.18458	710.2	2.06271	664.8	--	--
2.13135	758.6	2.18524	710.6	2.06392	664.6	--	--
2.13254	758.4	2.18607	710.8	2.06514	664.4	--	--
2.13372	758.2	2.18672	711.2	2.06614	664.4	--	--
2.1349	758	2.18755	711.4	2.06736	664.2	--	--
2.13609	757.8	2.18838	711.6	2.06858	664	--	--
2.13727	757.6	2.18853	712.6	2.0698	663.8	--	--
2.13827	757.6	2.18901	713.2	2.07102	663.6	--	--
2.13945	757.4	2.18694	716.8	2.07224	663.4	--	--
2.14082	757	2.1811	724.8	2.07345	663.2	--	--
2.14182	757	2.18107	726	2.07445	663.2	--	--
2.143	756.8	2.18207	726	2.07567	663	--	--
2.14437	756.4	2.1829	726.2	2.07689	662.8	--	--
2.14537	756.4	2.18373	726.4	2.07811	662.6	--	--
2.14674	756	2.1849	726.2	2.07933	662.4	--	--
2.1481	755.6	2.1859	726.2	2.08055	662.2	--	--
2.1491	755.6	2.18639	726.8	2.08177	662	--	--
2.15047	755.2	2.18653	727.8	2.08298	661.8	--	--
2.15184	754.8	2.18736	728	2.0842	661.6	--	--
2.15284	754.8	2.18819	728.2	2.08542	661.4	--	--
2.15402	754.6	2.18902	728.4	2.08664	661.2	--	--
2.15539	754.2	2.19002	728.4	2.08808	660.8	--	--
2.15639	754.2	2.19085	728.6	2.08929	660.6	--	--
2.15775	753.8	2.19116	729.4	2.09029	660.6	--	--
2.15912	753.4	2.19097	730.8	2.09151	660.4	--	--
2.16012	753.4	2.19179	731	2.09295	660	--	--
2.1613	753.2	2.19245	731.4	2.09417	659.8	--	--
2.16267	752.8	2.19328	731.6	2.09517	659.8	--	--
2.16367	752.8	2.19309	733	2.09639	659.6	--	--
2.16485	752.6	2.19357	733.6	2.09761	659.4	--	--
2.16622	752.2	2.1944	733.8	2.09904	659	--	--
2.1674	752	2.19523	734	2.10026	658.8	--	--
2.16859	751.8	2.19486	735.6	2.10148	658.6	--	--
2.16977	751.6	2.19586	735.6	2.10248	658.6	--	--
2.17095	751.4	2.19669	735.8	2.1037	658.4	--	--
2.17214	751.2	2.19735	736.2	2.10492	658.2	--	--
2.17332	751	2.19801	736.6	2.10614	658	--	--
2.17469	750.6	2.19798	737.8	2.10735	657.8	--	--
2.17587	750.4	2.19915	737.6	2.10857	657.6	--	--
2.17705	750.2	2.19964	738.2	2.11001	657.2	--	--
2.17824	750	2.19978	739.2	2.11123	657	--	--
2.1796	749.6	2.19976	740.4	2.11245	656.8	--	--
2.18079	749.4	2.20059	740.6	2.11366	656.6	--	--
2.18197	749.2	2.20125	741	2.11488	656.4	--	--
2.18334	748.8	2.20242	740.8	2.11588	656.4	--	--
2.18434	748.8	2.20324	741	2.1171	656.2	--	--
2.18552	748.6	2.2039	741.4	2.11832	656	--	--
2.1867	748.4	2.20473	741.6	2.11932	656	--	--
2.1877	748.4	2.20539	742	2.12054	655.8	--	--
2.18907	748	2.20588	742.6	2.12176	655.6	--	--
2.19025	747.8	2.20551	744.2	2.12298	655.4	--	--
2.19125	747.8	2.20548	745.4	2.12441	655	--	--
2.19262	747.4	2.20648	745.4	2.12563	654.8	--	--
2.1938	747.2	2.20697	746	2.12663	654.8	--	--
2.19499	747	2.20746	746.6	2.12785	654.6	--	--
2.19617	746.8	2.20829	746.8	2.12907	654.4	--	--
2.19735	746.6	2.20894	747.2	2.13029	654.2	--	--
2.19854	746.4	2.20909	748.2	2.13172	653.8	--	--
2.19972	746.2	2.20975	748.6	2.13294	653.6	--	--
2.2009	746	2.2104	749	2.13416	653.4	--	--
2.20209	745.8	2.21123	749.2	2.13538	653.2	--	--
2.20327	745.6	2.21206	749.4	2.1366	653	--	--
2.20445	745.4	2.21238	750.2	2.13782	652.8	--	--
2.20564	745.2	2.21321	750.4	2.13882	652.8	--	--
2.20682	745	2.21387	750.8	2.14003	652.6	--	--
2.208	744.8	2.21401	751.8	2.14125	652.4	--	--
2.20919	744.6	2.21433	752.6	2.14247	652.2	--	--
2.21055	744.2	2.21533	752.6	2.14369	652	--	--
2.21174	744	2.21581	753.2	2.14513	651.6	--	--
2.21292	743.8	2.21647	753.6	2.14635	651.4	--	--
2.2141	743.6	2.21696	754.2	2.14756	651.2	--	--
2.21529	743.4	2.21762	754.6	2.149	650.8	--	--
2.21647	743.2	2.21862	754.6	2.15022	650.6	--	--
2.21765	743	2.21927	755	2.15144	650.4	--	--
2.21884	742.8	2.21925	756.2	2.15287	650	--	--
2.22002	742.6	2.21854	758.2	2.15409	649.8	--	--
2.2212	742.4	2.21937	758.4	2.15531	649.6	--	--
2.22239	742.2	2.21985	759	2.15653	649.4	--	--
2.22375	741.8	2.22068	759.2	2.15753	649.4	--	--
2.22494	741.6	2.22151	759.4	2.15897	649	--	--
2.22612	741.4	2.22217	759.8	2.1604	648.6	--	--
2.2273	741.2	2.22249	760.6	2.16162	648.4	--	--
2.22885	740.6	2.22332	760.8	2.16284	648.2	--	--
2.22985	740.6	2.22415	761	2.16406	648	--	--
2.23104	740.4	2.22497	761.2	2.16528	647.8	--	--
2.23241	740	2.22495	762.4	2.1665	647.6	--	--
2.23341	740	2.22509	763.4	2.1675	647.6	--	--
2.23459	739.8	2.22592	763.6	2.16872	647.4	--	--
2.23596	739.4	2.22675	763.8	2.16993	647.2	--	--
2.23696	739.4	2.22758	764	2.17115	647	--	--
2.23814	739.2	2.22858	764	2.17237	646.8	--	--
2.23951	738.8	2.22907	764.6	2.17359	646.6	--	--
2.24069	738.6	2.22973	765	2.17503	646.2	--	--
2.24187	738.4	2.23073	765	2.17625	646
2.24306	738.2	2.23155	765.2	2.17812	645.2
2.24424	738	2.23238	765.4	2.17956	644.8
2.24542	737.8	2.23304	765.8	2.18056	644.8
2.24661	737.6	2.2337	766.2	2.18177	644.6
2.24779	737.4	2.23384	767.2	2.18299	644.4
2.24897	737.2	2.23416	768	2.18399	644.4
2.25016	737	2.23516	768	2.18499	644.4
2.25134	736.8	2.23616	768	2.18621	644.2
2.25271	736.4	2.23682	768.4	2.18721	644.2
2.25371	736.4	2.23713	769.2	2.18843	644
2.25489	736.2	2.23591	771.8	2.18965	643.8
2.25626	735.8	2.23623	772.6	2.19087	643.6
2.25726	735.8	2.23689	773	2.19209	643.4
2.25844	735.6	2.23737	773.6	2.1933	643.2
2.25981	735.2	2.23837	773.6	2.1943	643.2
2.26099	735	2.24023	772.6	2.19552	643
2.26217	734.8	2.24174	772	2.19674	642.8
2.26354	734.4	2.24291	771.8	2.19796	642.6
2.26436	734.6	2.24391	771.8	2.19918	642.4
2.26572	734.2	2.24508	771.6	2.2004	642.2
2.26709	733.8	2.24625	771.4	2.20162	642
2.26827	733.6	2.24742	771.2	2.20283	641.8
2.26946	733.4	2.24894	770.6	2.20405	641.6
2.27082	733	2.25011	770.4	2.20527	641.4
2.27182	733	2.25128	770.2	2.20671	641
2.27301	732.8	2.25245	770	2.20793	640.8
2.27419	732.6	2.25362	769.8	2.20914	640.6
2.27537	732.4	2.25479	769.6	2.21036	640.4
2.27656	732.2	2.25613	769.2	2.21158	640.2
2.27774	732	2.25833	767.8	2.2128	640
2.27892	731.8	2.26053	766.4	2.21402	639.8
2.28011	731.6	2.26153	766.4	2.21524	639.6
2.28129	731.4	2.2627	766.2	2.21646	639.4
2.28247	731.2	2.26387	766	2.21767	639.2
2.28366	731	2.26504	765.8	2.21889	639
2.28466	731	2.26638	765.4	2.22011	638.8
2.28602	730.6	2.26773	765	2.22155	638.4
2.28721	730.4	2.26872	765	2.22277	638.2
2.28821	730.4	2.27007	764.6	2.22398	638
2.28939	730.2	2.27107	764.6	2.2252	637.8
2.29076	729.8	2.27224	764.4	2.2262	637.8
2.29176	729.8	2.27341	764.2	2.22742	637.6
2.29312	729.4	2.27458	764	2.22886	637.2
2.29431	729.2	2.27592	763.6	2.23008	637
2.29549	729	2.27726	763.2	2.2313	636.8
2.29667	728.8	2.27844	763	2.23251	636.6
2.29804	728.4	2.27961	762.8	2.23373	636.4
2.29904	728.4	2.28078	762.6	2.23495	636.2
2.30022	728.2	2.28195	762.4	2.23617	636
2.30159	727.8	2.28312	762.2	2.23739	635.8
2.30259	727.8	2.28429	762	2.23861	635.6
2.30377	727.6	2.28546	761.8	2.23983	635.4
2.30514	727.2	2.2868	761.4	2.24104	635.2
2.30614	727.2	2.28797	761.2	2.24226	635
2.30732	727	2.28915	761	2.2437	634.6
2.30851	726.8	2.29049	760.6	2.24492	634.4
2.30951	726.8	2.29183	760.2	2.24614	634.2
2.31087	726.4	2.293	760	2.24735	634
2.31206	726.2	2.294	760	2.24857	633.8
2.31324	726	2.29534	759.6	2.25001	633.4
2.31461	725.6	2.29634	759.6	2.25101	633.4
2.31579	725.4	2.29734	759.6	2.25223	633.2
2.31697	725.2	2.29851	759.4	2.25367	632.8
2.31816	725	2.29968	759.2	2.2551	632.4
2.31934	724.8	2.30086	759	2.2561	632.4
2.32071	724.4	2.3022	758.6	2.25754	632
2.32189	724.2	2.30388	757.8	2.25876	631.8
2.32307	724	2.30557	757	2.25998	631.6
2.32426	723.8	2.30674	756.8	2.2612	631.4
2.32562	723.4	2.30791	756.6	2.26263	631
2.32681	723.2	2.30925	756.2	2.26363	631
2.32799	723	2.31042	756	2.26507	630.6
2.32917	722.8	2.31142	756	2.26629	630.4
2.33017	722.8	2.31259	755.8	2.26751	630.2
2.33136	722.6	2.3141	755.2	2.26873	630
2.33272	722.2	2.31527	755	2.26994	629.8
2.33372	722.2	2.31662	754.6	2.27116	629.6
2.33491	722	2.31779	754.4	2.27238	629.4
2.33627	721.6	2.31879	754.4	2.27338	629.4
2.33727	721.6	2.31996	754.2	2.2746	629.2
2.33864	721.2	2.32113	754	2.27582	629
2.34001	720.8	2.32247	753.6	2.27704	628.8
2.34101	720.8	2.32364	753.4	2.27825	628.6
2.34219	720.6	2.32516	752.8	2.27925	628.6
2.34337	720.4	2.32633	752.6	2.28047	628.4
2.34456	720.2	2.32733	752.6	2.28169	628.2
2.34592	719.8	2.32935	751.4	2.28291	628
2.34711	719.6	2.33104	750.6	2.28413	627.8
2.34829	719.4	2.33221	750.4	2.28535	627.6
2.34966	719	2.33355	750	2.28657	627.4
2.35084	718.8	2.33506	749.4	2.28757	627.4
2.35202	718.6	2.33658	748.8	2.28878	627.2
2.35339	718.2	2.33758	748.8	2.29	627
2.35457	718	2.33875	748.6	2.29122	626.8
2.35576	717.8	2.33992	748.4	2.29266	626.4
2.35694	717.6	2.34126	748	2.29388	626.2
2.35794	717.6	2.3426	747.6	2.29509	626
2.35912	717.4	2.34394	747.2	2.29653	625.6
2.36049	717	2.34511	747	2.29797	625.2
2.36149	717	2.34612	747	2.29919	625
2.36286	716.6	2.34729	746.8	2.30041	624.8
2.36404	716.4	2.34846	746.6	2.30184	624.4
2.36504	716.4	2.34946	746.6	2.30306	624.2
2.36622	716.2	2.35063	746.4	2.30428	624
2.36741	716	2.3518	746.2	2.3055	623.8
2.36859	715.8	2.3528	746.2	2.30672	623.6
		2.35397	746	2.30794	623.4
		2.35514	745.8	2.30894	623.4
		2.35631	745.6	2.31015	623.2
		2.35765	745.2	2.31137	623
		2.35883	745	2.31259	622.8
		2.36	744.8	2.31381	622.6
		2.36117	744.6	2.31503	622.4
		2.36251	744.2	2.31625	622.2
		2.36351	744.2	2.31747	622
		2.36468	744	2.31868	621.8
		2.36585	743.8	2.3199	621.6
		2.36736	743.2	2.32134	621.2
		2.36871	742.8	2.32256	621
		2.37005	742.4	2.32378	620.8
		2.37122	742.2	2.32499	620.6
		2.37222	742.2	2.32621	620.4
		2.37322	742.2	2.32721	620.4
		2.37456	741.8	2.32843	620.2
		2.3759	741.4	2.32965	620
		2.37793	740.2	2.33087	619.8
		2.3791	740	2.33209	619.6
		2.38061	739.4	2.33331	619.4
		2.38178	739.2	2.33474	619
		2.38278	739.2	2.33596	618.8
		2.38396	739	2.33718	618.6
		2.38513	738.8	2.3384	618.4
		2.38732	737.4	2.33962	618.2
		2.38918	736.4	2.34083	618
		2.39035	736.2	2.34205	617.8
		2.39152	736	2.34327	617.6
		2.39269	735.8	2.34449	617.4
		2.39386	735.6	2.34593	617
[truncated: 2 more rows]

## Sheet: Figure 2b
	NiMn	NiFe			NiMn	NiFe			NiMn	NiFe
ECSA	ECSA (cm2)			MOR	Specific activity (mA cmECSA-2)			OER	Specific activity (mA cmECSA-2)
1	1.22	1.17		2	250.1	75.77		3	19	303.6

## Sheet: Figure 2c
Pt/C//NiMn				Pt/C//RuO2
Initial		After 3000 CV		Initial		After 3000 CV
Cell potential (V)	Current density (mA cm-2)	Cell potential (V)	Current density (mA cm-2)	Cell potential (V)	Current density (mA cm-2)	Cell potential (V)	Current density (mA cm-2)
1.0267	-0.9778	1.02668	-0.9778	0.99399	2.14	0.99932	2.14
1.02754	-0.8066	1.02753	-0.8066	0.99503	2.128	1.00035	2.128
1.02834	-0.585	1.02833	-0.585	0.99609	2.114	1.00138	2.114
1.02934	-0.586	1.02933	-0.586	0.99712	2.104	1.0024	2.104
1.03023	-0.4732	1.03023	-0.4732	0.99816	2.094	1.00343	2.094
1.03111	-0.3346	1.0311	-0.3346	0.99919	2.086	1.00445	2.086
1.03215	-0.378	1.03214	-0.378	1.00022	2.078	1.00546	2.078
1.03305	-0.268	1.03304	-0.268	1.00125	2.07	1.00648	2.07
1.03395	-0.16112	1.03395	-0.16112	1.00228	2.064	1.00749	2.064
1.035	-0.2234	1.035	-0.2234	1.0033	2.058	1.0085	2.058
1.0359	-0.10956	1.0359	-0.10956	1.00431	2.054	1.00951	2.054
1.03683	-0.03732	1.03683	-0.03732	1.00533	2.05	1.01052	2.05
1.03789	-0.09912	1.03789	-0.09912	1.00635	2.046	1.01153	2.046
1.03878	0.02704	1.03878	0.02704	1.00735	2.044	1.01253	2.044
1.03973	0.0735	1.03973	0.0735	1.00837	2.04	1.01353	2.04
1.04079	0.00933	1.04079	0.00933	1.00938	2.038	1.01454	2.038
1.04167	0.14692	1.04167	0.14692	1.01038	2.036	1.01554	2.036
1.04265	0.16344	1.04265	0.16344	1.01139	2.034	1.01654	2.034
1.0437	0.10616	1.0437	0.10616	1.0124	2.032	1.01754	2.032
1.04457	0.2484	1.04458	0.2484	1.01341	2.03	1.01855	2.03
1.04558	0.2384	1.04558	0.2384	1.01441	2.03	1.01955	2.03
1.04662	0.1971	1.04662	0.1971	1.01541	2.028	1.02055	2.028
1.04749	0.3352	1.0475	0.3352	1.01641	2.028	1.02155	2.028
1.04852	0.304	1.04853	0.304	1.01742	2.026	1.02255	2.026
1.04954	0.281	1.04955	0.281	1.01842	2.026	1.02355	2.026
1.05042	0.4134	1.05043	0.4134	1.01942	2.026	1.02454	2.026
1.05147	0.3612	1.05147	0.3612	1.02042	2.026	1.02554	2.026
1.05247	0.3574	1.05248	0.3574	1.02142	2.026	1.02654	2.026
1.05336	0.4832	1.05336	0.4832	1.02243	2.024	1.02754	2.024
1.05442	0.4096	1.05443	0.4096	1.02342	2.026	1.02854	2.026
1.05541	0.4304	1.05541	0.4304	1.02442	2.026	1.02954	2.026
1.0563	0.549	1.0563	0.549	1.02542	2.026	1.03053	2.026
1.05738	0.4622	1.05738	0.4622	1.02642	2.026	1.03153	2.026
1.05834	0.5026	1.05835	0.5026	1.02741	2.028	1.03253	2.028
1.05925	0.5996	1.05926	0.5996	1.02842	2.026	1.03353	2.026
1.06034	0.5072	1.06034	0.5072	1.02941	2.028	1.03452	2.028
1.06128	0.5688	1.06129	0.5688	1.03041	2.028	1.03551	2.028
1.0622	0.65	1.06221	0.65	1.03141	2.028	1.03651	2.028
1.06329	0.552	1.0633	0.552	1.03241	2.03	1.03751	2.03
1.06422	0.6332	1.06423	0.6332	1.0334	2.032	1.03851	2.032
1.06516	0.6946	1.06517	0.6946	1.0344	2.032	1.0395	2.032
1.06625	0.595	1.06626	0.595	1.0354	2.032	1.0405	2.032
1.06716	0.694	1.06717	0.694	1.03639	2.034	1.04149	2.034
1.06813	0.7326	1.06814	0.7326	1.03739	2.034	1.04249	2.034
1.06922	0.6364	1.06923	0.6364	1.03838	2.036	1.04349	2.036
1.07011	0.7538	1.07012	0.7538	1.03938	2.036	1.04448	2.036
1.0711	0.7642	1.07111	0.7642	1.04038	2.036	1.04548	2.036
1.07218	0.6794	1.07219	0.6794	1.04138	2.038	1.04647	2.038
1.07306	0.8086	1.07307	0.8086	1.04238	2.038	1.04747	2.038
1.07407	0.7954	1.07408	0.7954	1.04337	2.04	1.04847	2.04
1.07513	0.7288	1.07514	0.7288	1.04437	2.04	1.04946	2.04
1.07601	0.8614	1.07602	0.8614	1.04536	2.042	1.05045	2.042
1.07705	0.8232	1.07706	0.8232	1.04635	2.044	1.05145	2.044
1.07809	0.7702	1.0781	0.7702	1.04735	2.044	1.05245	2.044
1.07897	0.907	1.07898	0.907	1.04835	2.046	1.05344	2.046
1.08002	0.8472	1.08004	0.8472	1.04935	2.046	1.05444	2.046
1.08105	0.822	1.08106	0.822	1.05034	2.048	1.05543	2.048
1.08193	0.9526	1.08194	0.9526	1.05134	2.048	1.05643	2.048
1.08301	0.867	1.08302	0.867	1.05233	2.05	1.05742	2.05
1.08401	0.8636	1.08402	0.8636	1.05333	2.05	1.05842	2.05
1.08489	0.9892	1.08491	0.9892	1.05433	2.05	1.05941	2.05
1.08598	0.891	1.086	0.891	1.05532	2.052	1.06041	2.052
1.08696	0.9162	1.08697	0.9162	1.05632	2.052	1.0614	2.052
1.08786	1.0272	1.08787	1.0272	1.05732	2.052	1.0624	2.052
1.08896	0.914	1.08898	0.914	1.05831	2.054	1.06339	2.054
1.08991	0.9666	1.08993	0.9666	1.05931	2.056	1.06439	2.056
1.09083	1.0604	1.09084	1.0604	1.06031	2.054	1.06538	2.054
1.09194	0.9386	1.09195	0.9386	1.06131	2.056	1.06638	2.056
1.09287	1.0152	1.09288	1.0152	1.06231	2.056	1.06737	2.056
1.0938	1.087	1.09382	1.087	1.0633	2.058	1.06837	2.058
1.09492	0.9644	1.09493	0.9644	1.0643	2.058	1.06936	2.058
1.09582	1.064	1.09584	1.064	1.06529	2.06	1.07036	2.06
1.09678	1.1122	1.0968	1.1122	1.06629	2.06	1.07135	2.06
1.09789	0.9948	1.0979	0.9948	1.06728	2.062	1.07235	2.062
1.09878	1.1152	1.09879	1.1152	1.06828	2.062	1.07334	2.062
1.09976	1.135	1.09978	1.135	1.06928	2.062	1.07434	2.062
1.10086	1.0246	1.10088	1.0246	1.07028	2.062	1.07533	2.062
1.10173	1.1624	1.10175	1.1624	1.07128	2.062	1.07633	2.062
1.10274	1.156	1.10276	1.156	1.07228	2.062	1.07732	2.062
1.10383	1.0612	1.10384	1.0612	1.07328	2.064	1.07831	2.064
1.10469	1.2126	1.10471	1.2126	1.07428	2.064	1.07931	2.064
1.10572	1.1742	1.10574	1.1742	1.07528	2.062	1.0803	2.062
1.10679	1.0986	1.10681	1.0986	1.07628	2.062	1.0813	2.062
1.10765	1.2534	1.10767	1.2534	1.07728	2.064	1.0823	2.064
1.10871	1.1904	1.10873	1.1904	1.07828	2.064	1.08329	2.064
1.10976	1.136	1.10977	1.136	1.07928	2.064	1.08428	2.064
1.11062	1.2908	1.11064	1.2908	1.08028	2.062	1.08528	2.062
1.1117	1.2024	1.11171	1.2024	1.08128	2.062	1.08627	2.062
1.11272	1.1792	1.11274	1.1792	1.08228	2.062	1.08726	2.062
1.11358	1.328	1.1136	1.328	1.08328	2.062	1.08826	2.062
1.11468	1.2178	1.1147	1.2178	1.08429	2.06	1.08926	2.06
1.11568	1.2256	1.11569	1.2256	1.08529	2.06	1.09025	2.06
1.11656	1.3576	1.11657	1.3576	1.08629	2.06	1.09124	2.06
1.11767	1.2336	1.11769	1.2336	1.08729	2.06	1.09223	2.06
1.11863	1.2726	1.11865	1.2726	1.0883	2.058	1.09323	2.058
1.11953	1.3884	1.11955	1.3884	1.0893	2.058	1.09422	2.058
1.12065	1.2502	1.12067	1.2502	1.09031	2.056	1.09521	2.056
1.12159	1.3174	1.12161	1.3174	1.09131	2.056	1.09621	2.056
1.12251	1.4096	1.12253	1.4096	1.09231	2.054	1.0972	2.054
1.12363	1.271	1.12365	1.271	1.09332	2.052	1.0982	2.052
1.12454	1.3698	1.12456	1.3698	1.09432	2.052	1.09919	2.052
1.12548	1.4364	1.1255	1.4364	1.09533	2.05	1.10019	2.05
1.12661	1.299	1.12663	1.299	1.09633	2.05	1.10118	2.05
1.1275	1.4198	1.12752	1.4198	1.09734	2.048	1.10217	2.048
1.12846	1.4584	1.12848	1.4584	1.09835	2.046	1.10317	2.046
1.12958	1.3264	1.1296	1.3264	1.09935	2.044	1.10416	2.044
1.13045	1.4698	1.13047	1.4698	1.10036	2.042	1.10516	2.042
1.13145	1.4762	1.13147	1.4762	1.10136	2.042	1.10615	2.042
1.13256	1.3558	1.13258	1.3558	1.10237	2.04	1.10715	2.04
1.13341	1.5158	1.13343	1.5158	1.10338	2.036	1.10814	2.036
1.13444	1.4872	1.13446	1.4872	1.10439	2.034	1.10913	2.034
1.13553	1.387	1.13555	1.387	1.1054	2.032	1.11013	2.032
1.13637	1.5616	1.13639	1.5616	1.10641	2.03	1.11112	2.03
1.13742	1.5048	1.13744	1.5048	1.10742	2.026	1.11212	2.026
1.13849	1.4318	1.13851	1.4318	1.10843	2.024	1.11311	2.024
1.13933	1.607	1.13935	1.607	1.10944	2.022	1.1141	2.022
1.14041	1.5188	1.14043	1.5188	1.11044	2.02	1.1151	2.02
1.14145	1.4704	1.14147	1.4704	1.11145	2.018	1.1161	2.018
1.14229	1.6466	1.14231	1.6466	1.11247	2.014	1.11709	2.014
1.14339	1.5326	1.14342	1.5326	1.11347	2.012	1.11808	2.012
1.14441	1.5202	1.14443	1.5202	1.11449	2.008	1.11908	2.008
1.14526	1.6824	1.14528	1.6824	1.1155	2.006	1.12007	2.006
1.14638	1.5454	1.14641	1.5454	1.11651	2.002	1.12106	2.002
1.14736	1.573	1.14738	1.573	1.11752	1.9992	1.12206	1.9992
1.14822	1.7206	1.14825	1.7206	1.11854	1.9952	1.12305	1.9952
1.14937	1.561	1.14939	1.561	1.11955	1.9922	1.12405	1.9922
1.15031	1.6244	1.15033	1.6244	1.12056	1.9886	1.12504	1.9886
1.1512	1.749	1.15122	1.749	1.12157	1.9858	1.12603	1.9858
1.15235	1.5868	1.15237	1.5868	1.12259	1.9826	1.12703	1.9826
1.15326	1.6808	1.15328	1.6808	1.1236	1.979	1.12802	1.979
1.15417	1.7782	1.1542	1.7782	1.12462	1.9748	1.12901	1.9748
1.15532	1.616	1.15534	1.616	1.12563	1.9706	1.13001	1.9706
1.1562	1.7432	1.15623	1.7432	1.12665	1.9662	1.131	1.9662
1.15715	1.8052	1.15717	1.8052	1.12767	1.9616	1.132	1.9616
1.15829	1.645	1.15832	1.645	1.12868	1.9572	1.13299	1.9572
1.15915	1.7986	1.15918	1.7986	1.1297	1.9522	1.13398	1.9522
1.16012	1.829	1.16015	1.829	1.13072	1.947	1.13498	1.947
1.16126	1.6798	1.16128	1.6798	1.13174	1.9426	1.13597	1.9426
1.1621	1.856	1.16212	1.856	1.13276	1.9376	1.13696	1.9376
1.1631	1.85	1.16313	1.85	1.13378	1.9324	1.13796	1.9324
1.16422	1.7222	1.16425	1.7222	1.1348	1.9274	1.13895	1.9274
1.16505	1.9134	1.16507	1.9134	1.13582	1.922	1.13995	1.922
1.16608	1.8714	1.16611	1.8714	1.13684	1.9162	1.14094	1.9162
1.16718	1.771	1.1672	1.771	1.13786	1.91	1.14193	1.91
1.16799	1.9696	1.16802	1.9696	1.13889	1.9032	1.14293	1.9032
1.16907	1.8882	1.1691	1.8882	1.13992	1.895	1.14392	1.895
1.17014	1.814	1.17016	1.814	1.14095	1.8866	1.14491	1.8866
1.17095	2.02	1.17098	2.02	1.14198	1.8778	1.14591	1.8778
1.17205	1.9052	1.17208	1.9052	1.14302	1.868	1.1469	1.868
1.17309	1.8704	1.17311	1.8704	1.14406	1.8572	1.14789	1.8572
1.1739	2.068	1.17393	2.068	1.14511	1.845	1.14888	1.845
1.17503	1.9288	1.17506	1.9288	1.14615	1.8338	1.14988	1.8338
1.17603	1.935	1.17605	1.935	1.14719	1.8224	1.15087	1.8224
1.17685	2.124	1.17688	2.124	1.14824	1.8114	1.15186	1.8114
1.178	1.9612	1.17803	1.9612	1.14927	1.8016	1.15286	1.8016
1.17896	2.006	1.17899	2.006	1.15031	1.791	1.15385	1.791
1.17981	2.166	1.17985	2.166	1.15135	1.7824	1.15485	1.7824
1.18098	1.9824	1.18101	1.9824	1.15238	1.7742	1.15584	1.7742
1.1819	2.07	1.18193	2.07	1.15341	1.767	1.15683	1.767
1.18278	2.2	1.18281	2.2	1.15443	1.7602	1.15783	1.7602
1.18395	2.016	1.18398	2.016	1.15546	1.7536	1.15882	1.7536
1.18483	2.144	1.18487	2.144	1.15648	1.7466	1.15981	1.7466
1.18574	2.242	1.18578	2.242	1.15751	1.7394	1.1608	1.7394
1.18692	2.052	1.18695	2.052	1.15854	1.7304	1.1618	1.7304
1.18777	2.214	1.1878	2.214	1.15957	1.7224	1.16279	1.7224
1.18871	2.276	1.18875	2.276	1.1606	1.7152	1.16379	1.7152
1.18987	2.1	1.1899	2.1	1.16163	1.7078	1.16478	1.7078
1.1907	2.288	1.19074	2.288	1.16266	1.7002	1.16577	1.7002
1.19169	2.306	1.19172	2.306	1.16369	1.6912	1.16676	1.6912
1.19283	2.148	1.19286	2.148	1.16472	1.685	1.16776	1.685
1.19364	2.358	1.19367	2.358	1.16573	1.6804	1.16875	1.6804
1.19466	2.336	1.19469	2.336	1.16675	1.6754	1.16974	1.6754
1.19578	2.204	1.19581	2.204	1.16777	1.6708	1.17074	1.6708
1.19658	2.426	1.19661	2.426	1.16879	1.6668	1.17173	1.6668
1.19763	2.366	1.19766	2.366	1.1698	1.663	1.17272	1.663
1.19872	2.268	1.19875	2.268	1.17082	1.659	1.17371	1.659
1.19951	2.496	1.19955	2.496	1.17183	1.6556	1.17471	1.6556
1.2006	2.396	1.20064	2.396	1.17284	1.6518	1.1757	1.6518
1.20167	2.328	1.2017	2.328	1.17386	1.648	1.17669	1.648
1.20245	2.56	1.20249	2.56	1.17487	1.644	1.17768	1.644
1.20358	2.424	1.20361	2.424	1.17589	1.6406	1.17868	1.6406
1.2046	2.4	1.20463	2.4	1.1769	1.6376	1.17967	1.6376
1.20539	2.624	1.20543	2.624	1.17791	1.6342	1.18066	1.6342
1.20655	2.458	1.20658	2.458	1.17892	1.6304	1.18166	1.6304
1.20752	2.484	1.20756	2.484	1.17994	1.6266	1.18265	1.6266
1.20833	2.69	1.20837	2.69	1.18095	1.6232	1.18364	1.6232
1.20951	2.502	1.20954	2.502	1.18196	1.6208	1.18463	1.6208
1.21044	2.572	1.21048	2.572	1.18297	1.6178	1.18563	1.6178
1.21128	2.748	1.21132	2.748	1.18398	1.6156	1.18662	1.6156
1.21247	2.54	1.21251	2.54	1.18499	1.6128	1.18761	1.6128
1.21337	2.654	1.2134	2.654	1.186	1.61	1.18861	1.61
1.21424	2.794	1.21428	2.794	1.18701	1.6074	1.1896	1.6074
1.21543	2.59	1.21546	2.59	1.18802	1.6044	1.19059	1.6044
1.21629	2.738	1.21633	2.738	1.18904	1.601	1.19158	1.601
1.2172	2.84	1.21724	2.84	1.19005	1.597	1.19258	1.597
1.21838	2.642	1.21842	2.642	1.19106	1.5936	1.19357	1.5936
1.21921	2.83	1.21925	2.83	1.19208	1.5906	1.19456	1.5906
1.22015	2.886	1.2202	2.886	1.19309	1.5866	1.19555	1.5866
1.22132	2.704	1.22136	2.704	1.19411	1.582	1.19655	1.582
1.22212	2.922	1.22216	2.922	1.19513	1.5766	1.19754	1.5766
1.22311	2.938	1.22315	2.938	1.19616	1.5696	1.19853	1.5696
1.22426	2.776	1.22429	2.776	1.19718	1.5624	1.19952	1.5624
1.22504	3.014	1.22508	3.014	1.19821	1.5552	1.20052	1.5552
1.22607	2.982	1.22611	2.982	1.19923	1.549	1.20151	1.549
1.22719	2.848	1.22723	2.848	1.20026	1.5422	1.2025	1.5422
1.22795	3.108	1.228	3.108	1.20128	1.5362	1.20349	1.5362
1.22902	3.032	1.22906	3.032	1.2023	1.5306	1.20448	1.5306
1.23012	2.926	1.23016	2.926	1.20332	1.5266	1.20548	1.5266
1.23087	3.196	1.23092	3.196	1.20433	1.5228	1.20647	1.5228
1.23197	3.082	1.23202	3.082	1.20535	1.5194	1.20746	1.5194
1.23303	3.02	1.23307	3.02	1.20636	1.515	1.20845	1.515
1.23378	3.29	1.23383	3.29	1.20738	1.5108	1.20944	1.5108
1.23493	3.134	1.23497	3.134	1.20839	1.5068	1.21044	1.5068
1.23594	3.122	1.23598	3.122	1.20941	1.5024	1.21143	1.5024
1.23671	3.376	1.23675	3.376	1.21042	1.499	1.21242	1.499
1.23787	3.192	1.23792	3.192	1.21144	1.496	1.21341	1.496
1.23884	3.228	1.23889	3.228	1.21245	1.4924	1.2144	1.4924
1.23964	3.452	1.23968	3.452	1.21346	1.4892	1.2154	1.4892
1.24082	3.25	1.24087	3.25	1.21447	1.4856	1.21639	1.4856
1.24174	3.338	1.24179	3.338	1.21549	1.4826	1.21738	1.4826
1.24257	3.528	1.24262	3.528	1.2165	1.479	1.21837	1.479
1.24376	3.318	1.24381	3.318	1.21752	1.4748	1.21937	1.4748
1.24464	3.45	1.24469	3.45	1.21853	1.4704	1.22036	1.4704
1.24549	3.61	1.24554	3.61	1.21955	1.4662	1.22135	1.4662
1.24669	3.39	1.24674	3.39	1.22057	1.4614	1.22235	1.4614
1.24753	3.564	1.24758	3.564	1.22159	1.4556	1.22334	1.4556
1.24843	3.674	1.24848	3.674	1.22261	1.4496	1.22433	1.4496
1.24963	3.462	1.24968	3.462	1.22363	1.444	1.22532	1.444
1.25042	3.684	1.25048	3.684	1.22466	1.4376	1.22631	1.4376
1.25136	3.754	1.25141	3.754	1.22568	1.4308	1.2273	1.4308
1.25254	3.554	1.25259	3.554	1.22671	1.4228	1.22829	1.4228
1.25331	3.812	1.25336	3.812	1.22775	1.4136	1.22929	1.4136
1.25429	3.828	1.25435	3.828	1.22878	1.4042	1.23028	1.4042
1.25545	3.654	1.2555	3.654	1.22982	1.3944	1.23127	1.3944
1.2562	3.932	1.25625	3.932	1.23086	1.3842	1.23226	1.3842
1.25723	3.898	1.25728	3.898	1.2319	1.3738	1.23326	1.3738
1.25835	3.768	1.2584	3.768	1.23294	1.3632	1.23425	1.3632
1.25908	4.062	1.25913	4.062	1.23398	1.3524	1.23524	1.3524
1.26015	3.978	1.26021	3.978	1.23502	1.341	1.23623	1.341
1.26124	3.88	1.2613	3.88	1.23608	1.3274	1.23723	1.3274
1.26197	4.18	1.26203	4.18	1.23713	1.313	1.23822	1.313
1.26309	4.048	1.26315	4.048	1.23819	1.2972	1.23921	1.2972
1.26412	4.012	1.26418	4.012	1.23925	1.2804	1.2402	1.2804
1.26485	4.304	1.26492	4.304	1.24032	1.2628	1.24119	1.2628
1.26601	4.134	1.26607	4.134	1.24138	1.2462	1.24219	1.2462
1.267	4.15	1.26705	4.15	1.24245	1.2288	1.24318	1.2288
1.26774	4.424	1.26781	4.424	1.24351	1.2128	1.24417	1.2128
1.26893	4.224	1.26899	4.224	1.24457	1.1978	1.24516	1.1978
1.26986	4.298	1.26992	4.298	1.24563	1.1828	1.24615	1.1828
1.27064	4.536	1.27071	4.536	1.24668	1.1694	1.24715	1.1694
1.27184	4.316	1.2719	4.316	1.24773	1.1564	1.24814	1.1564
1.27273	4.444	1.27279	4.444	1.24877	1.1454	1.24913	1.1454
1.27353	4.656	1.2736	4.656	1.24981	1.1348	1.25012	1.1348
1.27474	4.428	1.2748	4.428	1.25085	1.1248	1.25111	1.1248
1.27557	4.614	1.27564	4.614	1.25188	1.116	1.2521	1.116
1.27642	4.776	1.27649	4.776	1.25291	1.1086	1.2531	1.1086
1.27763	4.548	1.2777	4.548	1.25393	1.103	1.25409	1.103
1.27842	4.78	1.27849	4.78	1.25495	1.0986	1.25508	1.0986
1.27932	4.888	1.27939	4.888	1.25596	1.0946	1.25607	1.0946
1.28052	4.67	1.28059	4.67	1.25697	1.0908	1.25706	1.0908
1.28127	4.946	1.28134	4.946	1.25799	1.0876	1.25805	1.0876
1.28221	5.004	1.28228	5.004	1.259	1.0842	1.25904	1.0842
1.28338	4.816	1.28345	4.816	1.26001	1.0804	1.26003	1.0804
1.2841	5.124	1.28418	5.124	1.26103	1.0776	1.26103	1.0776
1.2851	5.128	1.28517	5.128	1.26204	1.0742	1.26202	1.0742
1.28624	4.974	1.28631	4.974	1.26305	1.0706	1.26301	1.0706
1.28694	5.3	1.28702	5.3	1.26407	1.0664	1.264	1.0664
1.28798	5.254	1.28806	5.254	1.26508	1.0638	1.26499	1.0638
1.28908	5.15	1.28915	5.15	1.26608	1.0626	1.26598	1.0626
1.28977	5.482	1.28985	5.482	1.26708	1.062	1.26698	1.062
1.29086	5.39	1.29094	5.39	1.26809	1.0612	1.26797	1.0612
1.29191	5.336	1.29198	5.336	1.26909	1.0612	1.26896	1.0612
1.29261	5.666	1.29269	5.666	1.27009	1.0606	1.26995	1.0606
1.29374	5.522	1.29382	5.522	1.27109	1.008	1.27094	1.0608
1.29474	5.524	1.29481	5.524	1.27209	1.016	1.27193	1.0616
1.29543	5.858	1.29551	5.858	1.27308	1.034	1.27292	1.034
1.29659	5.678	1.29668	5.678	1.27408	1.044	1.27391	1.044
1.29753	5.75	1.29761	5.75	1.27507	1.05	1.27491	1.05
1.29825	6.056	1.29833	6.056	1.27607	1.07	1.2759	1.07
1.29944	5.85	1.29952	5.85	1.27706	1.084	1.27689	1.084
1.30032	5.98	1.3004	5.98	1.27806	1.094	1.27788	1.094
1.30107	6.252	1.30116	6.252	1.27905	1.114	1.27887	1.114
1.30227	6.034	1.30235	6.034	1.28004	1.13	1.27986	1.13
1.30309	6.228	1.30318	6.228	1.28104	1.14	1.28085	1.14
1.30388	6.462	1.30397	6.462	1.28203	1.158	1.28184	1.158
1.30508	6.244	1.30516	6.244	1.28303	1.174	1.28283	1.174
1.30585	6.492	1.30594	6.492	1.28402	1.192	1.28382	1.192
1.30668	6.68	1.30677	6.68	1.28501	1.208	1.28481	1.208
1.30787	6.468	1.30796	6.468	1.28601	1.218	1.2858	1.218
1.30859	6.774	1.30869	6.774	1.287	1.24	1.28679	1.24
1.30947	6.904	1.30957	6.904	1.28799	1.258	1.28778	1.258
1.31064	6.718	1.31074	6.718	1.28899	1.276	1.28878	1.276
1.31132	7.07	1.31142	7.07	1.28998	1.288	1.28977	1.288
1.31224	7.154	1.31234	7.154	1.29097	1.312	1.29076	1.312
1.31338	7.008	1.31348	7.008	1.29197	1.334	1.29174	1.334
1.31402	7.392	1.31413	7.392	1.29296	1.354	1.29273	1.354
1.315	7.42	1.3151	7.42	1.29395	1.37	1.29372	1.37
1.31608	7.326	1.31619	7.326	1.29494	1.394	1.29472	1.394
1.31673	7.714	1.31684	7.714	1.29594	1.412	1.2957	1.412
1.31775	7.692	1.31786	7.692	1.29693	1.438	1.29669	1.438
1.31879	7.652	1.31889	7.652	1.29792	1.462	1.29769	1.462
1.3194	8.072	1.31952	8.072	1.29891	1.486	1.29867	1.486
1.32046	8.01	1.32057	8.01	1.2999	1.51	1.29967	1.51
1.32143	8.036	1.32155	8.036	1.30089	1.534	1.30065	1.534
1.32204	8.46	1.32216	8.46	1.30188	1.56	1.30164	1.56
1.32314	8.358	1.32326	8.358	1.30287	1.574	1.30263	1.574
1.32405	8.456	1.32417	8.456	1.30386	1.604	1.30362	1.604
1.32467	8.872	1.32479	8.872	1.30485	1.64	1.30461	1.64
1.32578	8.744	1.32591	8.744	1.30584	1.666	1.3056	1.666
1.32662	8.92	1.32675	8.92	1.30683	1.696	1.30659	1.696
1.32726	9.312	1.3274	9.312	1.30781	1.73	1.30758	1.73
1.32839	9.17	1.32852	9.17	1.3088	1.756	1.30857	1.756
1.32916	9.422	1.3293	9.422	1.30979	1.786	1.30955	1.786
1.32983	9.79	1.32996	9.79	1.31078	1.828	1.31054	1.828
1.33095	9.652	1.33109	9.652	1.31177	1.858	1.31153	1.858
1.33165	9.978	1.33179	9.978	1.31275	1.892	1.31252	1.892
1.33234	10.318	1.33249	10.318	1.31374	1.926	1.31351	1.926
1.33345	10.198	1.3336	10.198	1.31473	1.962	1.3145	1.962
1.33409	10.594	1.33424	10.594	1.31571	1.996	1.31548	1.996
1.33482	10.882	1.33498	10.882	1.3167	2.03	1.31647	2.03
1.33591	10.79	1.33606	10.79	1.31768	2.072	1.31746	2.072
1.33649	11.248	1.33665	11.248	1.31867	2.108	1.31845	2.108
1.33727	11.49	1.33743	11.49	1.31966	2.15	1.31944	2.15
1.33831	11.446	1.33847	11.446	1.32064	2.186	1.32043	2.186
1.33883	11.962	1.339	11.962	1.32163	2.222	1.32141	2.222
1.33965	12.158	1.33983	12.158	1.32261	2.264	1.3224	2.264
1.34064	12.176	1.34081	12.176	1.3236	2.306	1.32339	2.306
1.34113	12.728	1.34131	12.728	1.32458	2.352	1.32438	2.352
1.34199	12.88	1.34218	12.88	1.32556	2.394	1.32536	2.394
1.34292	12.96	1.3431	12.96	1.32655	2.436	1.32635	2.436
1.34339	13.54	1.34358	13.54	1.32753	2.474	1.32734	2.474
1.34428	13.658	1.34447	13.658	1.32852	2.518	1.32832	2.518
1.34514	13.812	1.34533	13.812	1.3295	2.564	1.32931	2.564
1.34559	14.41	1.34579	14.41	1.33048	2.606	1.3303	2.606
1.34652	14.484	1.34673	14.484	1.33146	2.654	1.33128	2.654
1.3473	14.728	1.34751	14.728	1.33245	2.702	1.33227	2.702
1.34774	15.336	1.34796	15.336	1.33343	2.746	1.33326	2.746
1.34871	15.374	1.34892	15.374	1.33441	2.786	1.33424	2.786
1.34942	15.688	1.34964	15.688	1.33539	2.838	1.33522	2.838
1.34988	16.278	1.35011	16.278	1.33638	2.882	1.33621	2.882
1.35087	16.284	1.3511	16.284	1.33736	2.92	1.3372	2.92
1.35153	16.662	1.35176	16.662	1.33834	2.976	1.33819	2.976
1.35203	17.206	1.35227	17.206	1.33932	3.028	1.33917	3.028
1.35303	17.204	1.35327	17.204	1.34031	3.07	1.34015	3.07
1.35361	17.658	1.35386	17.658	1.34129	3.122	1.34114	3.122
1.35414	18.17	1.3544	18.17	1.34226	3.178	1.34213	3.178
1.35515	18.164	1.35541	18.164	1.34324	3.236	1.34311	3.236
1.35568	18.68	1.35594	18.68	1.34423	3.274	1.3441	3.274
1.35626	19.136	1.35653	19.136	1.34521	3.332	1.34508	3.332
1.35725	19.148	1.35752	19.148	1.34618	3.39	1.34606	3.39
1.35773	19.708	1.35801	19.708	1.34717	3.438	1.34705	3.438
1.35839	20.08	1.35868	20.08	1.34814	3.494	1.34803	3.494
1.35935	20.12	1.35964	20.12	1.34912	3.548	1.34902	3.548
1.35979	20.74	1.36008	20.74	1.3501	3.6	1.35	3.6
1.36049	21.06	1.36079	21.06	1.35108	3.658	1.35098	3.658
1.3614	21.16	1.3617	21.16	1.35206	3.716	1.35197	3.716
1.36181	21.8	1.36213	21.8	1.35304	3.77	1.35295	3.77
1.36258	22.06	1.36289	22.06	1.35402	3.818	1.35394	3.818
1.36345	22.2	1.36376	22.2	1.355	3.88	1.35492	3.88
1.36384	22.86	1.36417	22.86	1.35597	3.946	1.3559	3.946
1.36466	23.06	1.36499	23.06	1.35695	4.002	1.35688	4.002
1.36548	23.26	1.36581	23.26	1.35793	4.058	1.35786	4.058
1.36585	23.94	1.36619	23.94	1.35891	4.114	1.35885	4.114
1.36672	24.08	1.36707	24.08	1.35989	4.174	1.35983	4.174
1.36749	24.34	1.36783	24.34	1.36086	4.246	1.36081	4.246
1.36786	25.02	1.36822	25.02	1.36183	4.31	1.36179	4.31
1.36875	25.14	1.36911	25.14	1.36281	4.37	1.36277	4.37
1.36942	25.5	1.36979	25.5	1.36379	4.432	1.36375	4.432
1.3698	26.18	1.37017	26.18	1.36476	4.504	1.36473	4.504
1.37074	26.24	1.37112	26.24	1.36573	4.574	1.36571	4.574
1.37136	26.66	1.37174	26.66	1.36671	4.636	1.36669	4.636
1.37179	27.28	1.37218	27.28	1.36768	4.718	1.36767	4.718
1.37272	27.36	1.37311	27.36	1.36865	4.792	1.36865	4.792
1.37324	27.88	1.37364	27.88	1.36963	4.86	1.36963	4.86
1.37367	28.5	1.37408	28.5	1.3706	4.934	1.37061	4.934
1.37464	28.54	1.37504	28.54	1.37157	5.014	1.37159	5.014
1.3751	29.12	1.37552	29.12	1.37254	5.092	1.37257	5.092
1.37557	29.7	1.376	29.7	1.3735	5.198	1.37354	5.198
1.37652	29.76	1.37694	29.76	1.37446	5.284	1.37452	5.284
1.37695	30.38	1.37738	30.38	1.37543	5.378	1.3755	5.378
1.37747	30.9	1.37791	30.9	1.37639	5.466	1.37647	5.466
1.37838	31	1.37882	31	1.37736	5.568	1.37744	5.568
1.37876	31.68	1.37921	31.68	1.37832	5.662	1.37842	5.662
1.37934	32.14	1.37979	32.14	1.37929	5.75	1.37939	5.75
1.38021	32.28	1.38067	32.28	1.38026	5.832	1.38037	5.832
1.38055	33	1.38102	33	1.38123	5.906	1.38134	5.906
1.38118	33.4	1.38166	33.4	1.3822	5.986	1.38231	5.986
1.38198	33.62	1.38246	33.62	1.38316	6.074	1.38328	6.074
1.3823	34.36	1.38279	34.36	1.38412	6.188	1.38425	6.188
1.38299	34.7	1.38348	34.7	1.38508	6.306	1.38522	6.306
1.38375	34.96	1.38425	34.96	1.38602	6.45	1.38618	6.45
1.38402	35.76	1.38453	35.76	1.38696	6.604	1.38715	6.604
1.38478	36.02	1.38529	36.02	1.3879	6.758	1.38812	6.758
1.38545	36.38	1.38597	36.38	1.38884	6.916	1.38908	6.916
1.38573	37.16	1.38626	37.16	1.38978	7.092	1.39004	7.092
1.38653	37.38	1.38706	37.38	1.3907	7.282	1.391	7.282
1.38713	37.82	1.38767	37.82	1.39163	7.48	1.39196	7.48
1.3874	38.62	1.38795	38.62	1.39255	7.682	1.39292	7.682
1.38823	38.8	1.38878	38.8	1.39347	7.896	1.39388	7.896
1.38877	39.3	1.38933	39.3	1.39439	8.12	1.39483	8.12
1.38907	40.06	1.38965	40.06	1.3953	8.356	1.39579	8.356
1.38993	40.22	1.3905	40.22	1.3962	8.6	1.39674	8.6
1.39041	40.78	1.391	40.78	1.39711	8.856	1.39769	8.856
1.39074	41.52	1.39133	41.52	1.39801	9.12	1.39864	9.12
1.39159	41.68	1.39218	41.68	1.3989	9.398	1.39958	9.398
1.39198	42.34	1.39259	42.34	1.39979	9.68	1.40053	9.68
1.39236	43.02	1.39297	43.02	1.40068	9.98	1.40147	9.98
1.3932	43.2	1.39381	43.2	1.40156	10.292	1.40241	10.292
1.39355	43.9	1.39418	43.9	1.40244	10.6	1.40335	10.6
1.39397	44.54	1.3946	44.54	1.40331	10.96	1.40428	10.96
1.3948	44.72	1.39544	44.72	1.40418	11.3	1.40521	11.3
1.39509	45.5	1.39574	45.5	1.40504	11.66	1.40614	11.66
1.39556	46.08	1.39621	46.08	1.4059	12.02	1.40706	12.02
1.39634	46.32	1.397	46.32	1.40675	12.42	1.40799	12.42
1.39658	47.14	1.39726	47.14	1.4076	12.82	1.40891	12.82
1.39711	47.66	1.39779	47.66	1.40845	13.22	1.40983	13.22
1.39785	47.94	1.39853	47.94	1.4093	13.62	1.41074	13.62
1.39808	48.78	1.39878	48.78	1.41014	14.04	1.41165	14.04
1.39866	49.24	1.39936	49.24	1.41097	14.48	1.41256	14.48
1.39935	49.58	1.40005	49.58	1.4118	14.92	1.41346	14.92
1.39956	50.44	1.40028	50.44	1.41263	15.38	1.41437	15.38
1.40021	50.82	1.40093	50.82	1.41345	15.84	1.41527	15.84
1.40081	51.26	1.40154	51.26	1.41427	16.32	1.41616	16.32
1.401	52.14	1.40174	52.14	1.41509	16.8	1.41706	16.8
1.40169	52.48	1.40244	52.48	1.4159	17.3	1.41795	17.3
1.40225	52.96	1.403	52.96	1.41671	17.8	1.41884	17.8
1.40242	53.86	1.40319	53.86	1.41751	18.32	1.41971	18.32
1.40315	54.16	1.40392	54.16	1.41831	18.84	1.42059	18.84
1.4036	54.76	1.40438	54.76	1.41912	19.36	1.42147	19.36
1.40381	55.62	1.4046	55.62	1.41991	19.9	1.42235	19.9
1.40459	55.86	1.40539	55.86	1.4207	20.46	1.42322	20.46
1.40502	56.48	1.40583	56.48	1.42148	21.02	1.42408	21.02
1.40525	57.32	1.40607	57.32	1.42227	21.58	1.42495	21.58
1.40605	57.54	1.40687	57.54	1.42305	22.16	1.42581	22.16
1.40641	58.24	1.40724	58.24	1.42383	22.74	1.42667	22.74
1.40664	59.08	1.40748	59.08	1.42461	23.32	1.42753	23.32
1.4074	59.34	1.40825	59.34	1.42538	23.92	1.42838	23.92
1.40768	60.12	1.40854	60.12	1.42615	24.52	1.42924	24.52
1.40797	60.9	1.40884	60.9	1.42693	25.12	1.43008	25.12
1.40873	61.16	1.4096	61.16	1.42769	25.74	1.43093	25.74
1.409	61.96	1.40988	61.96	1.42846	26.36	1.43178	26.36
1.40937	62.64	1.41027	62.64	1.42922	26.98	1.43262	26.98
1.41012	62.92	1.41101	62.92	1.42998	27.62	1.43346	27.62
1.41035	63.76	1.41126	63.76	1.43073	28.26	1.4343	28.26
1.41076	64.4	1.41168	64.4	1.43149	28.9	1.43514	28.9
1.41145	64.74	1.41237	64.74	1.43225	29.54	1.43597	29.54
1.41162	65.64	1.41256	65.64	1.433	30.2	1.4368	30.2
1.41213	66.18	1.41307	66.18	1.43374	30.88	1.43763	30.88
1.41276	66.58	1.41371	66.58	1.43449	31.54	1.43845	31.54
1.4129	67.52	1.41386	67.52	1.43523	32.22	1.43928	32.22
1.41346	68	1.41443	68	1.43597	32.9	1.4401	32.9
1.41404	68.46	1.41501	68.46	1.4367	33.6	1.44092	33.6
1.41418	69.4	1.41517	69.4	1.43745	34.28	1.44174	34.28
1.41479	69.82	1.41579	69.82	1.43817	35	1.44256	35
1.4153	70.36	1.4163	70.36	1.43891	35.7	1.44337	35.7
1.41544	71.3	1.41645	71.3	1.43963	36.42	1.44418	36.42
1.41611	71.66	1.41713	71.66	1.44036	37.14	1.445	37.14
1.41652	72.3	1.41755	72.3	1.44108	37.88	1.44581	37.88
1.41666	73.24	1.4177	73.24	1.4418	38.62	1.44662	38.62
1.41738	73.54	1.41843	73.54	1.44252	39.34	1.44742	39.34
1.41778	74.2	1.41883	74.2	1.44323	40.1	1.44823	40.1
1.41795	75.1	1.41902	75.1	1.44395	40.84	1.44904	40.84
1.41871	75.36	1.41979	75.36	1.44467	41.58	1.44984	41.58
1.41904	76.1	1.42012	76.1	1.44538	42.34	1.45064	42.34
1.41921	77	1.42031	77	1.4461	43.08	1.45144	43.08
1.41994	77.3	1.42104	77.3	1.44681	43.86	1.45224	43.86
1.42022	78.08	1.42133	78.08	1.44751	44.64	1.45304	44.64
1.42047	78.9	1.42159	78.9	1.44822	45.4	1.45383	45.4
1.42123	79.16	1.42236	79.16	1.44892	46.2	1.45462	46.2
1.42146	80	1.4226	80	1.44962	46.98	1.45542	46.98
1.42176	80.76	1.42291	80.76	1.45032	47.76	1.45622	47.76
1.42247	81.08	1.42363	81.08	1.45103	48.54	1.457	48.54
1.42268	81.94	1.42385	81.94	1.45172	49.34	1.4578	49.34
1.42306	82.62	1.42424	82.62	1.45242	50.14	1.45858	50.14
1.42371	83	1.42489	83	1.45311	50.96	1.45937	50.96
1.42385	83.94	1.42504	83.94	1.4538	51.76	1.46015	51.76
1.42424	84.6	1.42545	84.6	1.45448	52.6	1.46094	52.6
1.42486	85.02	1.42607	85.02	1.45517	53.42	1.46173	53.42
1.425	85.96	1.42622	85.96	1.45586	54.24	1.46251	54.24
1.42548	86.52	1.42672	86.52	1.45655	55.06	1.46329	55.06
1.42604	87	1.42728	87	1.45723	55.9	1.46406	55.9
1.42613	88	1.42738	88	1.45792	56.72	1.46485	56.72
1.42667	88.5	1.42793	88.5	1.4586	57.56	1.46562	57.56
1.42715	89.06	1.42842	89.06	1.45928	58.4	1.46639	58.4
1.42726	90.04	1.42854	90.04	1.45995	59.26	1.46717	59.26
1.42785	90.48	1.42914	90.48	1.46063	60.1	1.46794	60.1
1.42828	91.1	1.42958	91.1	1.46131	60.96	1.46872	60.96
1.4284	92.06	1.42972	92.06	1.46198	61.82	1.46948	61.82
1.42907	92.42	1.43039	92.42	1.46265	62.68	1.47026	62.68
1.42945	93.1	1.43078	93.1	1.46333	63.54	1.47102	63.54
1.42957	94.06	1.43091	94.06	1.46399	64.42	1.4718	64.42
1.43028	94.38	1.43162	94.38	1.46467	65.28	1.47256	65.28
1.4306	95.12	1.43195	95.12	1.46533	66.16	1.47333	66.16
1.43074	96.06	1.43211	96.06	1.466	67.04	1.47409	67.04
1.43144	96.38	1.43282	96.38	1.46666	67.92	1.47486	67.92
1.43169	97.2	1.43308	97.2	1.46732	68.82	1.47563	68.82
1.43183	98.14	1.43323	98.14	1.46799	69.7	1.47639	69.7
1.43256	98.44	1.43396	98.44	1.46864	70.6	1.47715	70.6
1.43277	99.3	1.43418	99.3	1.4693	71.5	1.47791	71.5
1.43301	100.12	1.43444	100.12	1.46997	72.38	1.47867	72.38
1.43372	100.44	1.43515	100.44	1.47063	73.28	1.47943	73.28
1.43391	101.32	1.43536	101.32	1.47128	74.18	1.48019	74.18
1.43424	102.06	1.43569	102.06	1.47193	75.1	1.48095	75.1
1.43492	102.4	1.43638	102.4	1.47258	76.02	1.48171	76.02
1.43508	103.32	1.43655	103.32	1.47324	76.92	1.48247	76.92
1.43544	104.02	1.43692	104.02	1.47389	77.84	1.48322	77.84
1.43602	104.48	1.43751	104.48	1.47455	78.74	1.48398	78.74
1.43614	105.44	1.43764	105.44	1.47519	79.68	1.48473	79.68
1.43653	106.1	1.43804	106.1	1.47585	80.58	1.48548	80.58
1.43709	106.58	1.43861	106.58	1.47649	81.52	1.48623	81.52
1.43719	107.56	1.43873	107.56	1.47714	82.46	1.48698	82.46
1.4377	108.1	1.43924	108.1	1.47779	83.38	1.48773	83.38
1.43819	108.66	1.43973	108.66	1.47842	84.34	1.48848	84.34
1.43829	109.64	1.43985	109.64	1.47907	85.28	1.48923	85.28
1.43888	110.08	1.44045	110.08	1.47972	86.2	1.48997	86.2
1.4393	110.72	1.44088	110.72	1.48036	87.14	1.49073	87.14
1.43934	111.76	1.44094	111.76	1.48099	88.1	1.49147	88.1
1.43996	112.18	1.44156	112.18	1.48164	89.02	1.49222	89.02
1.44032	112.88	1.44193	112.88	1.48228	89.98	1.49297	89.98
1.44042	113.86	1.44204	113.86	1.48291	90.94	1.49371	90.94
1.44111	114.2	1.44273	114.2	1.48356	91.88	1.49446	91.88
1.44145	114.92	1.44308	114.92	1.4842	92.82	1.4952	92.82
1.44159	115.86	1.44324	115.86	1.48484	93.76	1.49595	93.76
1.44231	116.16	1.44397	116.16	1.48547	94.74	1.49669	94.74
1.44256	116.98	1.44423	116.98	1.48611	95.7	1.49744	95.7
1.44266	117.96	1.44434	117.96	1.48674	96.66	1.49818	96.66
1.44337	118.28	1.44505	118.28	1.48737	97.64	1.49891	97.64
1.4436	119.12	1.44529	119.12	1.488	98.6	1.49965	98.6
1.44377	120.02	1.44548	120.02	1.48863	99.58	1.5004	99.58
1.44446	120.36	1.44618	120.36	1.48926	100.56	1.50114	100.56
1.44465	121.24	1.44638	121.24	1.48989	101.54	1.50188	101.54
1.4449	122.06	1.44664	122.06	1.49051	102.52	1.50261	102.52
1.44559	122.4	1.44733	122.4	1.49114	103.5	1.50335	103.5
1.44575	123.32	1.4475	123.32	1.49178	104.46	1.5041	104.46
1.44605	124.08	1.44782	124.08	1.4924	105.44	1.50482	105.44
1.44666	124.5	1.44844	124.5	1.49302	106.44	1.50555	106.44
1.4468	125.44	1.44859	125.44	1.49365	107.42	1.50629	107.42
1.44714	126.16	1.44894	126.16	1.49427	108.42	1.50703	108.42
1.44767	126.68	1.44947	126.68	1.4949	109.4	1.50776	109.4
1.44773	127.7	1.44955	127.7	1.49552	110.4	1.5085	110.4
1.44813	128.36	1.44996	128.36	1.49614	111.4	1.50923	111.4
1.44856	128.98	1.4504	128.98	1.49677	112.38	1.50996	112.38
1.44859	130.04	1.45044	130.04	1.49739	113.38	1.5107	113.38
1.44915	130.52	1.45101	130.52	1.49801	114.38	1.51143	114.38
1.44961	131.1	1.45148	131.1	1.49863	115.38	1.51216	115.38
1.44973	132.06	1.45162	132.06	1.49924	116.4	1.51289	116.4
1.45035	132.48	1.45224	132.48	1.49986	117.4	1.51362	117.4
1.45071	133.18	1.45261	133.18	1.50048	118.4	1.51436	118.4
1.45077	134.2	1.45268	134.2	1.50109	119.42	1.51509	119.42
1.45142	134.58	1.45334	134.58	1.50171	120.42	1.51582	120.42
1.45171	135.36	1.45364	135.36	1.50232	121.44	1.51654	121.44
1.45179	136.36	1.45374	136.36	1.50294	122.44	1.51728	122.44
1.45248	136.7	1.45443	136.7	1.50356	123.46	1.518	123.46
1.45278	137.46	1.45474	137.46	1.50418	124.44	1.51873	124.44
1.4529	138.42	1.45488	138.42	1.5048	125.46	1.51946	125.46
1.45365	138.7	1.45562	138.7	1.50542	126.46	1.52018	126.46
1.45384	139.58	1.45583	139.58	1.50603	127.48	1.52091	127.48
1.45396	140.54	1.45596	140.54	1.50664	128.5	1.52164	128.5
1.45461	140.92	1.45662	140.92	1.50726	129.5	1.52236	129.5
1.45479	141.82	1.45681	141.82	1.50787	130.54	1.52309	130.54
1.45496	142.72	1.457	142.72	1.50848	131.56	1.52381	131.56
1.45567	143.04	1.45771	143.04	1.50909	132.58	1.52454	132.58
1.45584	143.94	1.45789	143.94	1.5097	133.62	1.52526	133.62
1.45613	144.72	1.45819	144.72	1.51031	134.64	1.52598	134.64
1.45676	145.12	1.45883	145.12	1.51091	135.68	1.52671	135.68
1.45694	146.02	1.45902	146.02	1.51153	136.7	1.52742	136.7
1.45726	146.76	1.45935	146.76	1.51213	137.74	1.52815	137.74
1.45784	147.22	1.45993	147.22	1.51274	138.78	1.52887	138.78
1.45792	148.22	1.46003	148.22	1.51336	139.78	1.52959	139.78
1.45833	148.86	1.46045	148.86	1.51397	140.8	1.53032	140.8
1.45887	149.36	1.461	149.36	1.51457	141.84	1.53103	141.84
1.45898	150.34	1.46112	150.34	1.51518	142.88	1.53177	142.88
1.45948	150.88	1.46163	150.88	1.51578	143.92	1.53249	143.92
1.45995	151.46	1.46211	151.46	1.51639	144.96	1.53321	144.96
1.46005	152.44	1.46222	152.44	1.51699	146	1.53393	146
1.46067	152.86	1.46284	152.86	1.5176	147.04	1.53465	147.04
1.46108	153.5	1.46327	153.5	1.5182	148.08	1.53537	148.08
1.46113	154.54	1.46333	154.54	1.51881	149.12	1.53609	149.12
1.46172	154.98	1.46393	154.98	1.5194	150.18	1.53681	150.18
1.46203	155.74	1.46424	155.74	1.52002	151.2	1.53752	151.2
1.46209	156.76	1.46432	156.76	1.52062	152.24	1.53825	152.24
1.46276	157.12	1.465	157.12	1.52123	153.28	1.53896	153.28
1.46303	157.92	1.46528	157.92	1.52183	154.32	1.53968	154.32
1.46307	158.96	1.46534	158.96	1.52244	155.34	1.54039	155.34
1.4638	159.26	1.46607	159.26	1.52305	156.38	1.54111	156.38
1.46403	160.1	1.46631	160.1	1.52364	157.44	1.54183	157.44
1.46411	161.1	1.46641	161.1	1.52425	158.48	1.54255	158.48
1.46482	161.42	1.46712	161.42	1.52485	159.54	1.54327	159.54
1.46507	162.24	1.46738	162.24	1.52545	160.58	1.54399	160.58
1.46522	163.16	1.46755	163.16	1.52605	161.64	1.5447	161.64
1.46595	163.46	1.46828	163.46	1.52662	162.78	1.54542	162.78
1.4661	164.38	1.46845	164.38	1.5272	163.88	1.54614	163.88
1.46632	165.24	1.46867	165.24	1.5278	164.92	1.54686	164.92
1.46697	165.62	1.46933	165.62	1.5284	165.98	1.54757	165.98
1.46714	166.52	1.46952	166.52	1.529	167.04	1.54829	167.04
1.46737	167.36	1.46976	167.36	1.52959	168.1	1.54901	168.1
1.46793	167.84	1.47032	167.84	1.53019	169.16	1.54973	169.16
1.46803	168.82	1.47044	168.82	1.53079	170.22	1.55044	170.22
1.46843	169.48	1.47084	169.48	1.53139	171.28	1.55115	171.28
1.46904	169.9	1.47147	169.9	1.53198	172.34	1.55187	172.34
1.46922	170.8	1.47165	170.8	1.53258	173.4	1.55258	173.4
1.46963	171.44	1.47208	171.44	1.53318	174.46	1.55329	174.46
1.4701	172.02	1.47255	172.02	1.53377	175.52	1.55401	175.52
1.47018	173.02	1.47265	173.02	1.53437	176.58	1.55472	176.58
1.47073	173.52	1.4732	173.52	1.53497	177.64	1.55543	177.64
1.47112	174.18	1.4736	174.18	1.53557	178.7	1.55615	178.7
1.47117	175.22	1.47366	175.22	1.53616	179.76	1.55687	179.76
1.47176	175.66	1.47427	175.66	1.53676	180.82	1.55758	180.82
1.47209	176.4	1.4746	176.4	1.53735	181.9	1.55829	181.9
1.47219	177.38	1.47471	177.38	1.53795	182.96	1.559	182.96
1.47286	177.74	1.47539	177.74	1.53854	184.04	1.55971	184.04
1.4732	178.46	1.47574	178.46	1.53913	185.1	1.56042	185.1
1.4733	179.44	1.47586	179.44	1.53973	186.16	1.56112	186.16
1.47404	179.72	1.4766	179.72	1.54034	187.2	1.56184	187.2
1.47425	180.58	1.47683	180.58	1.54094	188.24	1.56254	188.24
1.4743	181.62	1.47689	181.62	1.54153	189.32	1.56325	189.32
1.47497	181.98	1.47756	181.98	1.54213	190.38	1.56396	190.38
1.4752	182.82	1.4778	182.82	1.54274	191.4	1.56467	191.4
1.47525	183.86	1.47787	183.86	1.54328	192.6	1.56538	192.6
1.47595	184.18	1.47858	184.18	1.5439	193.6	1.56609	193.6
1.47613	185.08	1.47877	185.08	1.54452	194.6	1.5668	194.6
1.4763	185.98	1.47895	185.98	1.54507	195.8	1.56752	195.8
1.47697	186.34	1.47963	186.34	1.54569	196.8	1.56822	196.8
1.47715	187.24	1.47982	187.24	1.54623	198	1.56894	198
1.4773	188.16	1.47999	188.16	1.54685	199	1.56965	199
1.47788	188.62	1.48057	188.62	1.5474	200.2	1.57036	200.2
1.47797	189.62	1.48067	189.62	1.54802	201.2	1.57106	201.2
1.47823	190.42	1.48095	190.42	1.54864	202.2	1.57177	202.2
1.47877	190.92	1.48149	190.92	1.54918	203.4	1.57248	203.4
1.47895	191.82	1.48168	191.82	1.5498	204.4	1.57319	204.4
1.47936	192.46	1.4821	192.46	1.55034	205.6	1.57391	205.6
1.4799	192.96	1.48265	192.96	1.55096	206.6	1.57462	206.6
1.48002	193.92	1.48279	193.92	1.55158	207.6	1.57533	207.6
1.48047	194.52	1.48325	194.52	1.55213	208.8	1.57604	208.8
1.48091	195.14	1.48369	195.14	1.55275	209.8	1.57674	209.8
1.48093	196.2	1.48373	196.2	1.55329	211	1.57745	211
1.48144	196.74	1.48424	196.74	1.55391	212	1.57816	212
1.48174	197.5	1.48456	197.5	1.55446	213.2	1.57886	213.2
1.48173	198.6	1.48456	198.6	1.55508	214.2	1.57957	214.2
1.48229	199.08	1.48513	199.08	1.5557	215.2	1.58027	215.2
1.4826	199.84	1.48544	199.84	1.55624	216.4	1.58098	216.4
1.48272	200.8	1.48558	200.8	1.55686	217.4	1.58168	217.4
1.48335	201.2	1.48622	201.2	1.55748	218.4	1.58239	218.4
1.4838	201.8	1.48668	201.8	1.55802	219.6	1.5831	219.6
1.4837	203	1.48659	203	1.55864	220.6	1.5838	220.6
1.48452	203.2	1.48741	203.2	1.55911	222	1.58451	222
1.48478	204	1.48769	204	1.55966	223.2	1.58521	223.2
1.48487	205	1.48779	205	1.5602	224.4	1.58591	224.4
1.4855	205.4	1.48843	205.4	1.56074	225.6	1.58661	225.6
1.48577	206.2	1.4887	206.2	1.56129	226.8	1.58732	226.8
1.48585	207.2	1.4888	207.2	1.56191	227.8	1.58804	227.8
1.48667	207.4	1.48962	207.4	1.56245	229	1.58874	229
1.48675	208.4	1.48972	208.4	1.56307	230	1.58945	230
1.48702	209.2	1.49	209.2	1.56362	231.2	1.59015	231.2
1.48747	209.8	1.49046	209.8	1.56424	232.2	1.59085	232.2
1.48773	210.6	1.49073	210.6	1.56478	233.4	1.59155	233.4
1.488	211.4	1.49101	211.4	1.5654	234.4	1.59226	234.4
1.48863	211.8	1.49165	211.8	1.56594	235.6	1.59297	235.6
1.48872	212.8	1.49175	212.8	1.56656	236.6	1.59368	236.6
1.48917	213.4	1.49221	213.4	1.56711	237.8	1.59439	237.8
1.48962	214	1.49267	214	1.56773	238.8	1.5951	238.8
1.4897	215	1.49276	215	1.56827	240	1.5958	240
1.49015	215.6	1.49322	215.6	1.56889	241	1.59651	241
1.49078	216	1.49386	216	1.56944	242.2	1.59721	242.2
1.49087	217	1.49396	217	1.57006	243.2	1.59791	243.2
1.49132	217.6	1.49442	217.6	1.5706	244.4	1.5986	244.4
1.49177	218.2	1.49487	218.2	1.57114	245.6	1.5993	245.6
1.49185	219.2	1.49497	219.2	1.57176	246.6	1.6	246.6
1.4923	219.8	1.49543	219.8	1.57231	247.8	1.60071	247.8
1.49256	220.6	1.49571	220.6	1.57293	248.8	1.60141	248.8
1.49265	221.6	1.49581	221.6	1.57347	250	1.60211	250
1.49346	221.8	1.49663	221.8	1.57409	251	1.60281	251
1.49373	222.6	1.4969	222.6	1.57464	252.2	1.60353	252.2
1.49381	223.6	1.497	223.6	1.57526	253.2	1.60423	253.2
1.49445	224	1.49764	224	1.5758	254.4	1.60494	254.4
1.49453	225	1.49774	225	1.57642	255.4	1.60564	255.4
1.49461	226	1.49784	226	1.57696	256.6	1.60633	256.6
1.49525	226.4	1.49847	226.4	1.57758	257.6	1.60703	257.6
1.49551	227.2	1.49875	227.2	1.5782	258.6	1.60773	258.6
1.4956	228.2	1.49885	228.2	1.57875	259.8	1.60842	259.8
1.49641	228.4	1.49967	228.4	1.57929	261	1.60911	261
1.49668	229.2	1.49995	229.2	1.57991	262	1.60982	262
1.49676	230.2	1.50004	230.2	1.58046	263.2	1.61051	263.2
1.4974	230.6	1.50068	230.6	1.58108	264.2	1.6112	264.2
1.49766	231.4	1.50096	231.4	1.58162	265.4	1.6119	265.4
1.49775	232.4	1.50106	232.4	1.58216	266.6	1.6126	266.6
1.49838	232.8	1.5017	232.8	1.58271	267.8	1.6133	267.8
1.49865	233.6	1.50198	233.6	1.58333	268.8	1.61399	268.8
1.49891	234.4	1.50225	234.4	1.58387	270	1.61469	270
1.49936	235	1.50271	235	1.58442	271.2	1.61538	271.2
1.49945	236	1.50281	236	1.58504	272.2	1.61609	272.2
1.4999	236.6	1.50327	236.6	1.58558	273.4	1.6168	273.4
1.50035	237.2	1.50373	237.2	1.58612	274.6	1.6175	274.6
1.50061	238	1.50401	238	1.58674	275.6	1.61821	275.6
1.50106	238.6	1.50446	238.6	1.58729	276.8	1.61891	276.8
1.50133	239.4	1.50474	239.4	1.58783	278	1.61962	278
1.50141	240.4	1.50484	240.4	1.58845	279	1.62033	279
1.50205	240.8	1.50548	240.8	1.589	280.2	1.62103	280.2
1.50231	241.6	1.50576	241.6	1.58954	281.4	1.62173	281.4
1.5024	242.6	1.50585	242.6	1.59016	282.4	1.62243	282.4
1.50303	243	1.50649	243	1.5907	283.6	1.62312	283.6
1.5033	243.8	1.50677	243.8	1.59132	284.6	1.62382	284.6
1.50338	244.8	1.50687	244.8	1.59187	285.8	1.62452	285.8
1.50401	245.2	1.50751	245.2	1.59249	286.8	1.62522	286.8
1.50428	246	1.50779	246	1.59303	288	1.62591	288
1.50436	247	1.50788	247	1.59358	289.2	1.62661	289.2
1.505	247.4	1.50852	247.4	1.59412	290.4	1.62729	290.4
1.50526	248.2	1.5088	248.2	1.59474	291.4	1.62805	291.4
1.50535	249.2	1.5089	249.2	1.59528	292.6	1.62872	292.6
1.50598	249.6	1.50954	249.6	1.59583	293.8	1.6294	293.8
1.50625	250.4	1.50981	250.4	1.59645	294.8	1.63008	294.8
1.50633	251.4	1.50991	251.4	1.59699	296	1.63076	296
1.50715	251.6	1.51073	251.6	1.59754	297.2	1.63143	297.2
1.50723	252.6	1.51083	252.6	1.59808	298.4	1.63211	298.4
1.5075	253.4	1.51111	253.4	1.59862	299.6	1.63287	299.6
1.50813	253.8	1.51175	253.8	1.59917	300.8	1.63354	300.8
1.50821	254.8	1.51184	254.8	1.59971	302	1.63422	302
1.5083	255.8	1.51194	255.8	1.60026	303.2	1.6349	303.2
1.50893	256.2	1.51258	256.2	1.60088	304.2	1.63557	304.2
1.50901	257.2	1.51268	257.2	1.60142	305.4	1.63633	305.4
1.50946	257.8	1.51314	257.8	1.60204	306.4	1.63701	306.4
1.50991	258.4	1.51359	258.4	1.60258	307.6	1.63769	307.6
1.51018	259.2	1.51387	259.2	1.60267	310	1.63836	310
1.51063	259.8	1.51433	259.8	1.60253	313	1.63912	313
1.51108	260.4	1.51479	260.4	1.60308	314.2	1.6398	314.2
1.51116	261.4	1.51489	261.4	1.6037	315.2	1.64048	315.2
1.51161	262	1.51534	262	1.60439	316	1.64115	316
1.51188	262.8	1.51562	262.8	1.60501	317	1.64191	317
1.51196	263.8	1.51572	263.8	1.60563	318	1.64259	318
1.51241	264.4	1.51618	264.4	1.60625	319	1.64326	319
1.51286	265	1.51664	265	1.6068	320.2	1.64402	320.2
1.51294	266	1.51674	266	1.60742	321.2	1.6447	321.2
1.51358	266.4	1.51737	266.4	1.60796	322.4	1.64538	322.4
1.51403	267	1.51783	267	1.6085	323.6	1.64605	323.6
1.51411	268	1.51793	268	1.60905	324.8	1.64673	324.8
1.51493	268.2	1.51875	268.2	1.60959	326	1.64749	326
1.51501	269.2	1.51885	269.2	1.61014	327.2	1.64816	327.2
1.51509	270.2	1.51894	270.2	1.61068	328.4	1.64884	328.4
1.51591	270.4	1.51976	270.4	1.6113	329.4	1.6496	329.4
1.51618	271.2	1.52004	271.2	1.61184	330.6	1.65028	330.6
1.51608	272.4	1.51996	272.4	1.61246	331.6	1.65095	331.6
1.51671	272.8	1.5206	272.8	1.61301	332.8	1.65163	332.8
1.51679	273.8	1.5207	273.8	1.61355	334	1.65231	334
1.51688	274.8	1.52079	274.8	1.61417	335	1.65298	335
1.51751	275.2	1.52143	275.2	1.61479	336	1.65366	336
1.51778	276	1.52171	276	1.61534	337.2	1.65434	337.2
1.51804	276.8	1.52199	276.8	1.61588	338.4	1.6551	338.4
1.51849	277.4	1.52245	277.4	1.61642	339.6	1.65577	339.6
1.51876	278.2	1.52272	278.2	1.61697	340.8	1.65645	340.8
1.51903	279	1.523	279	1.61751	342	1.65713	342
1.51966	279.4	1.52364	279.4	1.61806	343.2	1.6578	343.2
1.51993	280.2	1.52392	280.2	1.6186	344.4	1.65848	344.4
1.52019	281	1.5242	281	1.61914	345.6	1.65924	345.6
1.52064	281.6	1.52466	281.6	1.61969	346.8	1.65992	346.8
1.52073	282.6	1.52475	282.6	1.62023	348	1.66059	348
1.52136	283	1.52539	283	1.62078	349.2	1.66127	349.2
1.52163	283.8	1.52567	283.8	1.62132	350.4	1.66195	350.4
1.52171	284.8	1.52577	284.8	1.62194	351.4	1.66262	351.4
1.52234	285.2	1.52641	285.2	1.62248	352.6	1.6633	352.6
1.52261	286	1.52669	286	1.62303	353.8	1.66406	353.8
1.52269	287	1.52678	287	1.62357	355	1.66474	355
1.52333	287.4	1.52742	287.4	1.62419	356	1.66541	356
1.52378	288	1.52788	288	1.62481	357	1.66609	357
1.52368	289.2	1.5278	289.2	1.62536	358.2	1.66685	358.2
1.52431	289.6	1.52844	289.6	1.6259	359.4	1.66752	359.4
1.52458	290.4	1.52871	290.4	1.62644	360.6	1.6682	360.6
1.52466	291.4	1.52881	291.4	1.62706	361.6	1.66888	361.6
1.52529	291.8	1.52945	291.8	1.62761	362.8	1.66964	362.8
1.52556	292.6	1.52973	292.6	1.62823	363.8	1.67031	363.8
1.52546	293.8	1.52965	293.8	1.62885	364.8	1.67099	364.8
1.52628	294	1.53047	294	1.62939	366	1.67167	366
1.52654	294.8	1.53074	294.8	1.63001	367	1.67242	367
1.52681	295.6	1.53102	295.6	1.63063	368	1.6731	368
1.52744	296	1.53166	296	1.63118	369.2	1.67378	369.2
1.52771	296.8	1.53194	296.8	1.63172	370.4	1.67446	370.4
1.52779	297.8	1.53204	297.8	1.63211	372	1.67513	372
1.52843	298.2	1.53267	298.2	1.63266	373.2	1.67581	373.2
1.52851	299.2	1.53277	299.2	1.63328	374.2	1.67649	374.2
1.52878	300	1.53305	300	1.63382	375.4	1.67724	375.4
1.52922	300.6	1.53351	300.6	1.63436	376.6	1.67792	376.6
1.52949	301.4	1.53379	301.4	1.63483	378	1.6786	378
1.52994	302	1.53425	302	1.63545	379	1.67928	379
1.53039	302.6	1.5347	302.6	1.63607	380	1.68003	380
1.53066	303.4	1.53498	303.4	1.63662	381.2	1.68071	381.2
1.53092	304.2	1.53526	304.2	1.63716	382.4	1.68139	382.4
1.53137	304.8	1.53572	304.8	1.63778	383.4	1.68215	383.4
1.53146	305.8	1.53582	305.8	1.63832	384.6	1.68282	384.6
1.53191	306.4	1.53627	306.4	1.63887	385.8	1.6835	385.8
1.53236	307	1.53673	307	1.63941	387	1.68418	387
1.53226	308.2	1.53665	308.2	1.64003	388	1.68485	388
1.53289	308.6	1.53729	308.6	1.64065	389	1.68561	389
1.53334	309.2	1.53775	309.2	1.6412	390.2	1.68629	390.2
1.53342	310.2	1.53784	310.2	1.64182	391.2	1.68696	391.2
1.53406	310.6	1.53848	310.6	1.64236	392.4	1.68764	392.4
1.53432	311.4	1.53876	311.4	1.64298	393.4	1.6884	393.4
1.53441	312.4	1.53886	312.4	1.6436	394.4	1.68908	394.4
1.53504	312.8	1.5395	312.8	1.6443	395.2	1.68975	395.2
1.53512	313.8	1.5396	313.8	1.64492	396.2	1.69043	396.2
1.53521	314.8	1.53969	314.8	1.64561	397	1.69111	397
1.53584	315.2	1.54033	315.2	1.64623	398	1.69178	398
1.53611	316	1.54061	316	1.64685	399	1.69246	399
1.53619	317	1.54071	317	1.6474	400.2	1.69314	400.2
1.53701	317.2	1.54153	317.2	1.64802	401.2	1.69382	401.2
1.53727	318	1.54181	318	1.64856	402.4	1.69457	402.4
1.53736	319	1.5419	319	1.64918	403.4	1.69533	403.4
1.53799	319.4	1.54254	319.4	1.64972	404.6	1.69601	404.6
1.53807	320.4	1.54264	320.4	1.65027	405.8	1.69677	405.8
1.53834	321.2	1.54292	321.2	1.65081	407	1.69744	407
1.53897	321.6	1.54356	321.6	1.65136	408.2	1.69812	408.2
1.53924	322.4	1.54383	322.4	1.65198	409.2	1.6988	409.2
1.53951	323.2	1.54411	323.2	1.65252	410.4	1.69947	410.4
1.54014	323.6	1.54475	323.6	1.65306	411.6	1.70015	411.6
1.54022	324.6	1.54485	324.6	1.65361	412.8	1.70083	412.8
1.54086	325	1.54549	325	1.65423	413.8	1.7015	413.8
1.54131	325.6	1.54595	325.6	1.65477	415	1.70218	415
1.54139	326.6	1.54604	326.6	1.65539	416	1.70278	416
1.54166	327.4	1.54632	327.4	1.65594	417.2	1.70345	417.2
1.54211	328	1.54678	328	1.65656	418.2	1.70413	418.2
1.54219	329	1.54688	329	1.65718	419.2	1.70481	419.2
1.54282	329.4	1.54752	329.4	1.6578	420.2	1.70549	420.2
1.54309	330.2	1.54779	330.2	1.65842	421.2	1.70616	421.2
1.54317	331.2	1.54789	331.2	1.65904	422.2	1.70692	422.2
1.54381	331.6	1.54853	331.6	1.65966	423.2	1.7076	423.2
1.54407	332.4	1.54881	332.4	1.66028	424.2	1.70827	424.2
1.54416	333.4	1.54891	333.4	1.66082	425.4	1.70903	425.4
1.54497	333.6	1.54973	333.6	1.66152	426.2	1.70971	426.2
1.54524	334.4	1.55	334.4	1.66214	427.2	1.71039	427.2
1.54514	335.6	1.54992	335.6	1.66268	428.4	1.71106	428.4
1.54596	335.8	1.55074	335.8	1.6633	429.4	1.71174	429.4
1.54622	336.6	1.55102	336.6	1.66384	430.6	1.7125	430.6
1.54631	337.6	1.55112	337.6	1.66446	431.6	1.71318	431.6
1.54712	337.8	1.55194	337.8	1.66501	432.8	1.71385	432.8
1.54739	338.6	1.55221	338.6	1.66555	434	1.71453	434
1.54747	339.6	1.55231	339.6	1.6661	435.2	1.71529	435.2
1.54811	340	1.55295	340	1.66672	436.2	1.71596	436.2
1.54819	341	1.55305	341	1.66726	437.4	1.71664	437.4
1.54827	342	1.55315	342	1.6678	438.6	1.71732	438.6
1.5489	342.4	1.55378	342.4	1.66842	439.6	1.71799	439.6
1.54917	343.2	1.55406	343.2	1.66904	440.6	1.71867	440.6
1.54944	344	1.55434	344	1.66966	441.6	1.71935	441.6
1.55007	344.4	1.55498	344.4	1.67028	442.6	1.72003	442.6
1.55015	345.4	1.55508	345.4	1.67075	444	1.7207	444
1.55042	346.2	1.55535	346.2	1.67122	445.4	1.72138	445.4
1.55087	346.8	1.55581	346.8	1.67184	446.4	1.72214	446.4
1.55114	347.6	1.55609	347.6	1.67246	447.4	1.72281	447.4
1.55159	348.2	1.55655	348.2	1.67308	448.4	1.72357	448.4
1.55204	348.8	1.55701	348.8	1.67362	449.6	1.72425	449.6
1.55212	349.8	1.55711	349.8	1.67424	450.6	1.72493	450.6
1.55257	350.4	1.55756	350.4	1.67479	451.8	1.7256	451.8
1.55284	351.2	1.55784	351.2	1.67533	453	1.72628	453
1.55292	352.2	1.55794	352.2	1.67588	454.2	1.72696	454.2
1.55355	352.6	1.55858	352.6	1.67642	455.4	1.72763	455.4
1.554	353.2	1.55904	353.2	1.67704	456.4	1.72831	456.4
1.55409	354.2	1.55913	354.2	1.67758	457.6	1.72899	457.6
1.55472	354.6	1.55977	354.6	1.6782	458.6	1.72967	458.6
1.5548	355.6	1.55987	355.6	1.67875	459.8	1.73034	459.8
1.55489	356.6	1.55997	356.6	1.67922	461.2	1.73102	461.2
1.55552	357	1.56061	357	1.67976	462.4	1.73178	462.4
1.55579	357.8	1.56089	357.8	1.6803	463.6	1.73245	463.6
1.55569	359	1.5608	359	1.68085	464.8	1.73321	464.8
1.5565	359.2	1.56162	359.2	1.68139	466	1.73397	466
1.55677	360	1.5619	360	1.68194	467.2	1.73465	467.2
1.55685	361	1.562	361	1.68248	468.4	1.7354	468.4
1.55767	361.2	1.56282	361.2	1.68318	469.2	1.73608	469.2
1.55775	362.2	1.56291	362.2	1.6838	470.2	1.73676	470.2
1.55802	363	1.56319	363	1.68434	471.4	1.73735	471.4
1.55865	363.4	1.56383	363.4	1.68496	472.4	1.73803	472.4
1.5591	364	1.56429	364	1.6855	473.6	1.73871	473.6
1.55919	365	1.56439	365	1.68605	474.8	1.73939	474.8
1.55982	365.4	1.56503	365.4	1.68659	476	1.74006	476
1.56009	366.2	1.5653	366.2	1.68706	477.4	1.74074	477.4
1.56035	367	1.56558	367	1.68745	479	1.74142	479
1.5608	367.6	1.56604	367.6	1.68807	480	1.74209	480
1.56089	368.6	1.56614	368.6	1.68862	481.2	1.74277	481.2
1.56134	369.2	1.5666	369.2	1.68924	482.2	1.74353	482.2
1.56179	369.8	1.56706	369.8	1.68986	483.2	1.74421	483.2
1.56205	370.6	1.56733	370.6	1.69055	484	1.74496	484
1.5625	371.2	1.56779	371.2	1.6911	485.2	1.74564	485.2
1.56295	371.8	1.56825	371.8	1.69172	486.2	1.74632	486.2
1.56304	372.8	1.56835	372.8	1.69234	487.2	1.74708	487.2
1.56367	373.2	1.56899	373.2	1.69288	488.4	1.74775	488.4
1.56394	374	1.56927	374	1.6935	489.4	1.74851	489.4
1.56384	375.2	1.56918	375.2	1.69404	490.6	1.74919	490.6
1.56447	375.6	1.56982	375.6	1.69459	491.8	1.74986	491.8
1.56474	376.4	1.5701	376.4	1.69513	493	1.75054	493
1.56482	377.4	1.5702	377.4	1.69568	494.2	1.7513	494.2
1.56564	377.6	1.57102	377.6	1.69637	495	1.75198	495
1.5659	378.4	1.57129	378.4	1.69699	496	1.75257	496
1.5658	379.6	1.57121	379.6	1.69754	497.2	1.75325	497.2
1.56662	379.8	1.57203	379.8	1.69755	499.8	1.75385	499.8
1.56688	380.6	1.57231	380.6	1.69809	501	1.75452	501
1.56697	381.6	1.57241	381.6	1.69864	502.2	1.75528	502.2
1.56778	381.8	1.57323	381.8	1.69926	503.2	1.75596	503.2
1.56805	382.6	1.5735	382.6	1.69988	504.2	1.75671	504.2
1.56813	383.6	1.5736	383.6	1.70042	505.4	1.75739	505.4
1.56877	384	1.57424	384	1.70112	506.2	1.75807	506.2
1.56903	384.8	1.57452	384.8	1.70166	507.4	1.75883	507.4
1.56912	385.8	1.57462	385.8	1.7022	508.6	1.7595	508.6
1.56993	386	1.57544	386	1.70275	509.8	1.7601	509.8
1.5702	386.8	1.57571	386.8	1.70337	510.8	1.76078	510.8
1.57065	387.4	1.57617	387.4	1.70399	511.8	1.76145	511.8
1.57128	387.8	1.57681	387.8	1.70453	513	1.76213	513
1.57137	388.8	1.57691	388.8	1.70515	514	1.76281	514
1.57163	389.6	1.57719	389.6	1.70577	515	1.76348	515
1.57208	390.2	1.57764	390.2	1.70632	516.2	1.76416	516.2
1.57235	391	1.57792	391	1.70686	517.4	1.76492	517.4
1.5728	391.6	1.57838	391.6	1.70756	518.2	1.7656	518.2
1.57307	392.4	1.57866	392.4	1.70818	519.2	1.76627	519.2
1.57315	393.4	1.57876	393.4	1.70887	520	1.76703	520
1.5736	394	1.57922	394	1.70949	521	1.76787	521
1.57405	394.6	1.57967	394.6	1.71011	522	1.76863	522
1.57413	395.6	1.57977	395.6	1.71073	523	1.76939	523
1.57458	396.2	1.58023	396.2	1.71128	524.2	1.77014	524.2
1.57485	397	1.58051	397	1.71174	525.6	1.7709	525.6
1.57493	398	1.58061	398	1.71236	526.6	1.77166	526.6
1.57538	398.6	1.58106	398.6	1.71291	527.8	1.77242	527.8
1.57565	399.4	1.58134	399.4	1.71345	529	1.77301	529
1.57555	400.6	1.58126	400.6	1.714	530.2	1.77361	530.2
1.57637	400.8	1.58208	400.8	1.71462	531.2	1.77429	531.2
1.57663	401.6	1.58236	401.6	1.71524	532.2	1.77488	532.2
1.57653	402.8	1.58227	402.8	1.71578	533.4	1.77556	533.4
1.57735	403	1.58309	403	1.71632	534.6	1.77624	534.6
1.57762	403.8	1.58337	403.8	1.71687	535.8	1.77691	535.8
1.57788	404.6	1.58365	404.6	1.71749	536.8	1.77759	536.8
1.5787	404.8	1.58447	404.8	1.71811	537.8	1.77835	537.8
1.57878	405.8	1.58457	405.8	1.71858	539.2	1.77911	539.2
1.57887	406.8	1.58466	406.8	1.71912	540.4	1.77978	540.4
1.57932	407.4	1.58512	407.4	1.71974	541.4	1.78054	541.4
1.57958	408.2	1.5854	408.2	1.72044	542.2	1.78122	542.2
1.57967	409.2	1.5855	409.2	1.72106	543.2	1.78197	543.2
1.5803	409.6	1.58614	409.6	1.72168	544.2	1.78273	544.2
1.58075	410.2	1.58659	410.2	1.7223	545.2	1.78341	545.2
1.58102	411	1.58687	411	1.72292	546.2	1.78417	546.2
1.58165	411.4	1.58751	411.4	1.72354	547.2	1.78484	547.2
1.58173	412.4	1.58761	412.4	1.72408	548.4	1.7856	548.4
1.58182	413.4	1.58771	413.4	1.7247	549.4	1.7862	549.4
1.58227	414	1.58817	414	1.7254	550.2	1.78688	550.2
1.58253	414.8	1.58844	414.8	1.72602	551.2	1.78755	551.2
1.5828	415.6	1.58872	415.6	1.72656	552.4	1.78815	552.4
1.58325	416.2	1.58918	416.2	1.72718	553.4	1.78883	553.4
1.58352	417	1.58946	417	1.7278	554.4	1.7895	554.4
1.58433	417.2	1.59028	417.2	1.72827	555.8	1.79026	555.8
1.5846	418	1.59056	418	1.72881	557	1.79094	557
1.58487	418.8	1.59083	418.8	1.72951	557.8	1.79169	557.8
1.5855	419.2	1.59147	419.2	1.73013	558.8	1.79237	558.8
1.58595	419.8	1.59193	419.8	1.7309	559.4	1.79297	559.4
1.58603	420.8	1.59203	420.8	1.73175	559.8	1.79365	559.8
1.58666	421.2	1.59267	421.2	1.73244	560.6	1.79432	560.6
1.58693	422	1.59295	422	1.73314	561.4	1.79516	561.4
1.58683	423.2	1.59286	423.2	1.73376	562.4	1.79592	562.4
1.58765	423.4	1.59368	423.4	1.73438	563.4	1.79668	563.4
1.58791	424.2	1.59396	424.2	1.73492	564.6	1.79743	564.6
1.588	425.2	1.59406	425.2	1.73554	565.6	1.79811	565.6
1.58881	425.4	1.59488	425.4	1.73601	567	1.79887	567
1.58908	426.2	1.59515	426.2	1.73656	568.2	1.79955	568.2
1.58916	427.2	1.59525	427.2	1.73718	569.2	1.80014	569.2
1.5898	427.6	1.59589	427.6	1.73772	570.4	1.80082	570.4
1.5897	428.8	1.59581	428.8	1.73819	571.8	1.80158	571.8
1.58978	429.8	1.59591	429.8	1.73873	573	1.80233	573
1.5906	430	1.59673	430	1.7392	574.4	1.80293	574.4
1.59086	430.8	1.597	430.8	1.73974	575.6	1.80361	575.6
1.59113	431.6	1.59728	431.6	1.74021	577	1.80428	577
1.59176	432	1.59792	432	1.74076	578.2	1.80488	578.2
1.59203	432.8	1.5982	432.8	1.7413	579.4	1.80556	579.4
1.59248	433.4	1.59866	433.4	1.74192	580.4	1.80624	580.4
1.59293	434	1.59912	434	1.74269	581	1.80699	581
1.59301	435	1.59921	435	1.74339	581.8	1.80767	581.8
1.59328	435.8	1.59949	435.8	1.74408	582.6	1.80843	582.6
1.59373	436.4	1.59995	436.4	1.74455	584	1.8091	584
1.59381	437.4	1.60005	437.4	1.74494	585.6	1.80978	585.6
1.59445	437.8	1.60069	437.8	1.74556	586.6	1.81046	586.6
1.5949	438.4	1.60114	438.4	1.74618	587.6	1.81122	587.6
1.59498	439.4	1.60124	439.4	1.74673	588.8	1.81189	588.8
1.59561	439.8	1.60188	439.8	1.74735	589.8	1.81249	589.8
1.59588	440.6	1.60216	440.6	1.74797	590.8	1.81317	590.8
1.59596	441.6	1.60226	441.6	1.74851	592	1.81376	592
1.5966	442	1.6029	442	1.74921	592.8	1.81444	592.8
1.59705	442.6	1.60335	442.6	1.74983	593.8	1.81512	593.8
1.59713	443.6	1.60345	443.6	1.7506	594.4	1.81587	594.4
1.59776	444	1.60409	444	1.7513	595.2	1.81663	595.2
1.59785	445	1.60419	445	1.75199	596	1.81731	596
1.59775	446.2	1.6041	446.2	1.75254	597.2	1.81807	597.2
1.59856	446.4	1.60492	446.4	1.75323	598	1.81874	598
1.59883	447.2	1.6052	447.2	1.75385	599	1.81942	599
1.59891	448.2	1.6053	448.2	1.75447	600	1.82002	600
1.59973	448.4	1.60612	448.4	1.75509	601	1.82069	601
1.59981	449.4	1.60622	449.4	1.75579	601.8	1.82145	601.8
1.5999	450.4	1.60631	450.4	1.75648	602.6	1.82213	602.6
1.60071	450.6	1.60713	450.6	1.7571	603.6	1.82289	603.6
1.60098	451.4	1.60741	451.4	1.75772	604.6	1.82373	604.6
1.60106	452.4	1.60751	452.4	1.75827	605.8	1.82456	605.8
1.6017	452.8	1.60815	452.8	1.75881	607	1.82524	607
1.60196	453.6	1.60843	453.6	1.75936	608.2	1.826	608.2
1.60223	454.4	1.6087	454.4	1.7599	609.4	1.82668	609.4
1.60268	455	1.60916	455	1.76037	610.8	1.82735	610.8
1.60295	455.8	1.60944	455.8	1.76091	612	1.82803	612
1.60321	456.6	1.60972	456.6	1.76146	613.2	1.82855	613.2
1.60366	457.2	1.61018	457.2	1.76208	614.2	1.82906	614.2
1.60393	458	1.61046	458	1.7627	615.2	1.82974	615.2
1.60456	458.4	1.61109	458.4	1.76339	616	1.83041	616
1.60483	459.2	1.61137	459.2	1.76401	617	1.83117	617
1.60509	460	1.61165	460	1.76471	617.8	1.83193	617.8
1.60554	460.6	1.61211	460.6	1.76533	618.8	1.83277	618.8
1.60581	461.4	1.61239	461.4	1.76595	619.8	1.83353	619.8
1.60589	462.4	1.61248	462.4	1.76664	620.6	1.83436	620.6
1.60653	462.8	1.61312	462.8	1.76726	621.6	1.83512	621.6
1.60661	463.8	1.61322	463.8	1.76788	622.6	1.8358	622.6
1.60651	465	1.61314	465	1.7685	623.6	1.83648	623.6
1.60714	465.4	1.61378	465.4	1.76928	624.2	1.83715	624.2
1.60741	466.2	1.61405	466.2	1.76997	625	1.83791	625
1.60749	467.2	1.61415	467.2	1.77067	625.8	1.83859	625.8
1.60849	467.2	1.61515	467.2	1.77129	626.8	1.83935	626.8
1.60876	468	1.61543	468	1.77191	627.8	1.84002	627.8
1.60884	469	1.61553	469	1.7726	628.6	1.84062	628.6
1.60984	469	1.61653	469	1.7733	629.4	1.8413	629.4
1.60993	470	1.61663	470	1.774	630.2	1.84197	630.2
1.61001	471	1.61672	471	1.77469	631	1.84265	631
1.61064	471.4	1.61736	471.4	1.77546	631.6	1.84341	631.6
1.61091	472.2	1.61764	472.2	1.77616	632.4	1.84417	632.4
1.61081	473.4	1.61756	473.4	1.77693	633	1.84492	633
1.61163	473.6	1.61838	473.6	1.77763	633.8	1.84576	633.8
1.61189	474.4	1.61865	474.4	1.77825	634.8	1.8466	634.8
1.61198	475.4	1.61875	475.4	1.77887	635.8	1.84736	635.8
1.61261	475.8	1.61939	475.8	1.77956	636.6	1.84795	636.6
1.61269	476.8	1.61949	476.8	1.78026	637.4	1.84855	637.4
1.61278	477.8	1.61959	477.8	1.78073	638.8	1.84923	638.8
1.61341	478.2	1.62022	478.2	1.77702	651.2	1.84999	651.2
1.61368	479	1.6205	479	1.77543	658	1.85066	658
1.61394	479.8	1.62078	479.8	1.77575	659.8	1.85134	659.8
1.61439	480.4	1.62124	480.4	1.77667	660	1.85202	660
1.61484	481	1.6217	481	1.77752	660.4	1.85269	660.4
1.61529	481.6	1.62216	481.6	1.77837	660.8	1.85345	660.8
1.61574	482.2	1.62261	482.2	1.77914	661.4	1.85413	661.4
1.61601	483	1.62289	483	1.77984	662.2	1.85481	662.2
1.61664	483.4	1.62353	483.4	1.78053	663	1.85548	663
1.61691	484.2	1.62381	484.2	1.78123	663.8	1.85616	663.8
1.61718	485	1.62409	485	1.78185	664.8	1.85692	664.8
1.61781	485.4	1.62473	485.4	1.78239	666	1.85759	666
1.61808	486.2	1.625	486.2	1.78294	667.2	1.85827	667.2
1.61834	487	1.62528	487	1.7834	668.6	1.85895	668.6
1.61916	487.2	1.6261	487.2	1.78387	670	1.85971	670
1.61961	487.8	1.62656	487.8	1.78464	670.6	1.86038	670.6
1.61969	488.8	1.62666	488.8	1.78549	671	1.86114	671
1.62051	489	1.62748	489	1.78619	671.8	1.8619	671.8
1.62059	490	1.62758	490	1.78681	672.8	1.86274	672.8
1.62068	491	1.62767	491	1.78728	674.2	1.86341	674.2
1.62131	491.4	1.62831	491.4	1.78782	675.4	1.86417	675.4
1.62158	492.2	1.62859	492.2	1.78829	676.8	1.86485	676.8
1.62148	493.4	1.62851	493.4	1.78876	678.2	1.86544	678.2
1.62248	493.4	1.62951	493.4	1.7893	679.4	1.86604	679.4
1.62274	494.2	1.62978	494.2	1.78992	680.4	1.86672	680.4
1.62301	495	1.63006	495	1.79062	681.2	1.86748	681.2
1.62383	495.2	1.63088	495.2	1.79116	682.4	1.86823	682.4
1.62409	496	1.63116	496	1.79193	683	1.86891	683
1.62381	497.4	1.6309	497.4	1.7927	683.6	1.86967	683.6
1.62444	497.8	1.63154	497.8	1.7934	684.4	1.87043	684.4
1.62453	498.8	1.63163	498.8	1.7941	685.2	1.87126	685.2
1.62461	499.8	1.63173	499.8	1.79479	686	1.87202	686
1.62524	500.2	1.63237	500.2	1.79534	687.2	1.8727	687.2
1.62569	500.8	1.63283	500.8	1.79596	688.2	1.87338	688.2
1.62596	501.6	1.63311	501.6	1.79635	689.8	1.87405	689.8
1.62641	502.2	1.63356	502.2	1.79689	691	1.87465	691
1.62667	503	1.63384	503	1.79751	692	1.87533	692
1.62731	503.4	1.63448	503.4	1.7979	693.6	1.876	693.6
1.62757	504.2	1.63476	504.2	1.79845	694.8	1.8766	694.8
1.62784	505	1.63504	505	1.79899	696	1.87736	696
1.62829	505.6	1.6355	505.6	1.79969	696.8	1.87803	696.8
1.62874	506.2	1.63595	506.2	1.80038	697.6	1.87879	697.6
1.62901	507	1.63623	507	1.80116	698.2	1.87955	698.2
1.62964	507.4	1.63687	507.4	1.80193	698.8	1.88023	698.8
1.62972	508.4	1.63697	508.4	1.8027	699.4	1.88082	699.4
1.62981	509.4	1.63707	509.4	1.8034	700.2	1.88142	700.2
1.63044	509.8	1.63771	509.8	1.80394	701.4	1.88194	701.4
1.63071	510.6	1.63798	510.6	1.8041	703.6	1.88253	703.6
1.63079	511.6	1.63808	511.6	1.8048	704.4	1.88337	704.4
1.63161	511.8	1.6389	511.8	1.80565	704.8	1.88413	704.8
1.63187	512.6	1.63918	512.6	1.80642	705.4	1.88489	705.4
1.63196	513.6	1.63928	513.6	1.80712	706.2	1.88548	706.2
1.63277	513.8	1.6401	513.8	1.80781	707	1.88616	707
1.63304	514.6	1.64037	514.6	1.80874	707.2	1.88684	707.2
1.63312	515.6	1.64047	515.6	1.80966	707.4	1.88759	707.4
1.63394	515.8	1.64129	515.8	1.81028	708.4	1.88827	708.4
1.63421	516.6	1.64157	516.6	1.81082	709.6	1.88887	709.6
1.63429	517.6	1.64167	517.6	1.81144	710.6	1.88962	710.6
1.63511	517.8	1.64249	517.8	1.81222	711.2	1.89038	711.2
1.63537	518.6	1.64276	518.6	1.81306	711.6	1.89114	711.6
1.63546	519.6	1.64286	519.6	1.81376	712.4	1.89182	712.4
1.63609	520	1.6435	520	1.81415	714	1.89257	714
1.63636	520.8	1.64378	520.8	1.81515	714	1.89325	714
1.63644	521.8	1.64388	521.8	1.81638	713.4	1.89393	713.4
1.63707	522.2	1.64451	522.2	1.81723	713.8	1.89461	713.8
1.63734	523	1.64479	523	1.81792	714.6	1.89544	714.6
1.63779	523.6	1.64525	523.6	1.81862	715.4	1.89628	715.4
1.63824	524.2	1.64571	524.2	1.81939	716	1.89696	716
1.63869	524.8	1.64617	524.8	1.81986	717.4	1.89764	717.4
1.63896	525.6	1.64645	525.6	1.82048	718.4	1.89831	718.4
1.63941	526.2	1.6469	526.2	1.8211	719.4	1.89907	719.4
1.63949	527.2	1.647	527.2	1.82157	720.8	1.89991	720.8
1.63994	527.8	1.64746	527.8	1.82219	721.8	1.90075	721.8
1.64021	528.6	1.64774	528.6	1.82281	722.8	1.90143	722.8
1.64029	529.6	1.64784	529.6	1.8235	723.6	1.9021	723.6
1.64092	530	1.64848	530	1.82428	724.2	1.90278	724.2
1.64119	530.8	1.64875	530.8	1.8249	725.2	1.90338	725.2
1.64146	531.6	1.64903	531.6	1.82567	725.8	1.90405	725.8
1.64227	531.8	1.64985	531.8	1.82636	726.6	1.90473	726.6
1.64254	532.6	1.65013	532.6	1.82683	728	1.90541	728
1.64262	533.6	1.65023	533.6	1.82745	729	1.90608	729
1.64344	533.8	1.65105	533.8	1.82708	732.6	1.90676	732.6
1.64371	534.6	1.65132	534.6	1.82626	737.4	1.90744	737.4
1.64361	535.8	1.65124	535.8	1.82589	741	1.90795	741
1.64424	536.2	1.65188	536.2	1.82636	742.4	1.90863	742.4
1.64451	537	1.65216	537	1.82698	743.4	1.90923	743.4
1.64441	538.2	1.65207	538.2	1.8276	744.4	1.90982	744.4
1.64541	538.2	1.65307	538.2	1.82822	745.4	1.9105	745.4
1.64567	539	1.65335	539	1.82892	746.2	1.91102	746.2
1.64557	540.2	1.65327	540.2	1.82969	746.8	1.91169	746.8
1.6462	540.6	1.65391	540.6	1.83031	747.8	1.91229	747.8
1.64665	541.2	1.65437	541.2	1.83078	749.2	1.91313	749.2
1.64674	542.2	1.65446	542.2	1.8314	750.2	1.91388	750.2
1.64774	542.2	1.65546	542.2	1.83209	751	1.91448	751
1.648	543	1.65574	543	1.83241	752.8	1.91508	752.8
1.64809	544	1.65584	544	1.83272	754.6	1.91575	754.6
1.6489	544.2	1.65666	544.2	1.83334	755.6	1.91651	755.6
1.64917	545	1.65694	545	1.83404	756.4	1.91727	756.4
1.64944	545.8	1.65722	545.8	1.83458	757.6	1.91803	757.6
1.65007	546.2	1.65785	546.2	1.83467	760	1.91879	760
1.65052	546.8	1.65831	546.8	1.83476	762.4	1.91954	762.4
1.65079	547.6	1.65859	547.6	1.83538	763.4	1.92014	763.4
1.65105	548.4	1.65887	548.4	1.83615	764	1.92074	764
1.65132	549.2	1.65915	549.2	1.83677	765	1.92133	765
1.65177	549.8	1.65961	549.8	1.83732	766.2	1.92201	766.2
1.65204	550.6	1.65988	550.6	1.83801	767	1.92269	767
1.6523	551.4	1.66016	551.4	1.83878	767.6	1.92336	767.6
1.65312	551.6	1.66098	551.6	1.83948	768.4	1.92404	768.4
1.65339	552.4	1.66126	552.4	1.8401	769.4	1.92464	769.4
1.65365	553.2	1.66154	553.2	1.84049	771	1.92531	771
1.65429	553.6	1.66218	553.6	1.84157	770.8	1.92599	770.8
1.65437	554.6	1.66227	554.6	1.84257	770.8	1.92667	770.8
1.65427	555.8	1.66219	555.8	1.84273	773	1.92726	773
1.65509	556	1.66301	556	1.84244	776.4	1.92794	776.4
1.65517	557	1.66311	557	1.84466	773.2	1.92862	773.2
1.65544	557.8	1.66339	557.8	1.84657	770.8	1.92929	770.8
1.65644	557.8	1.66439	557.8	1.84673	773	1.92997	773
1.6567	558.6	1.66466	558.6	1.84674	775.6	1.93049	775.6
1.65679	559.6	1.66476	559.6	1.84736	776.6	1.93124	776.6
1.6576	559.8	1.66558	559.8	--	--	--	--
1.65769	560.8	1.66568	560.8	--	--	--	--
1.65777	561.8	1.66578	561.8	--	--	--	--
1.65859	562	1.6666	562	--	--	--	--
1.65904	562.6	1.66705	562.6	--	--	--	--
1.6593	563.4	1.66733	563.4	--	--	--	--
1.66012	563.6	1.66815	563.6	--	--	--	--
1.66039	564.4	1.66843	564.4	--	--	--	--
1.66047	565.4	1.66853	565.4	--	--	--	--
1.6611	565.8	1.66917	565.8	--	--	--	--
1.66137	566.6	1.66944	566.6	--	--	--	--
1.66164	567.4	1.66972	567.4	--	--	--	--
1.66209	568	1.67018	568	--	--	--	--
1.66235	568.8	1.67046	568.8	--	--	--	--
1.66244	569.8	1.67056	569.8	--	--	--	--
1.66289	570.4	1.67101	570.4	--	--	--	--
1.66334	571	1.67147	571	--	--	--	--
1.66397	571.4	1.67211	571.4	--	--	--	--
1.66442	572	1.67257	572	--	--	--	--
1.6645	573	1.67267	573	--	--	--	--
1.66495	573.6	1.67313	573.6	--	--	--	--
1.66504	574.6	1.67322	574.6	--	--	--	--
1.66512	575.6	1.67332	575.6	--	--	--	--
1.66594	575.8	1.67414	575.8	--	--	--	--
1.66639	576.4	1.6746	576.4	--	--	--	--
1.66665	577.2	1.67488	577.2	--	--	--	--
1.66747	577.4	1.6757	577.4	--	--	--	--
1.66792	578	1.67616	578	--	--	--	--
1.66819	578.8	1.67643	578.8	--	--	--	--
1.669	579	1.67725	579	--	--	--	--
1.66927	579.8	1.67753	579.8	--	--	--	--
1.66917	581	1.67745	581	--	--	--	--
1.66998	581.2	1.67827	581.2	--	--	--	--
1.67007	582.2	1.67836	582.2	--	--	--	--
1.67015	583.2	1.67846	583.2	--	--	--	--
1.67097	583.4	1.67928	583.4	--	--	--	--
1.67142	584	1.67974	584	--	--	--	--
1.6715	585	1.67984	585	--	--	--	--
1.67232	585.2	1.68066	585.2	--	--	--	--
1.67258	586	1.68093	586	--	--	--	--
1.67285	586.8	1.68121	586.8	--	--	--	--
1.6733	587.4	1.68167	587.4	--	--	--	--
1.67338	588.4	1.68177	588.4	--	--	--	--
1.67347	589.4	1.68187	589.4	--	--	--	--
1.67392	590	1.68233	590	--	--	--	--
1.67418	590.8	1.6826	590.8	--	--	--	--
1.67463	591.4	1.68306	591.4	--	--	--	--
1.67527	591.8	1.6837	591.8	--	--	--	--
1.67572	592.4	1.68416	592.4	--	--	--	--
1.67617	593	1.68462	593	--	--	--	--
1.67643	593.8	1.6849	593.8	--	--	--	--
1.6767	594.6	1.68517	594.6	--	--	--	--
1.67733	595	1.68581	595	--	--	--	--
1.6776	595.8	1.68609	595.8	--	--	--	--
1.67768	596.8	1.68619	596.8	--	--	--	--
1.6785	597	1.68701	597	--	--	--	--
1.67858	598	1.68711	598	--	--	--	--
1.67885	598.8	1.68738	598.8	--	--	--	--
1.67948	599.2	1.68802	599.2	--	--	--	--
1.67975	600	1.6883	600	--	--	--	--
1.67983	601	1.6884	601	--	--	--	--
1.68083	601	1.6894	601	--	--	--	--
1.68092	602	1.6895	602	--	--	--	--
1.681	603	1.68959	603	--	--	--	--
1.68182	603.2	1.69041	603.2	--	--	--	--
1.68208	604	1.69069	604	--	--	--	--
1.68217	605	1.69079	605	--	--	--	--
1.68298	605.2	1.69161	605.2	--	--	--	--
1.68307	606.2	1.6917	606.2	--	--	--	--
1.68315	607.2	1.6918	607.2	--	--	--	--
1.68397	607.4	1.69262	607.4	--	--	--	--
1.68423	608.2	1.6929	608.2	--	--	--	--
1.6845	609	1.69318	609	--	--	--	--
1.68513	609.4	1.69382	609.4	--	--	--	--
1.6854	610.2	1.69409	610.2	--	--	--	--
1.68585	610.8	1.69455	610.8	--	--	--	--
1.68648	611.2	1.69519	611.2	--	--	--	--
1.68693	611.8	1.69565	611.8	--	--	--	--
1.68738	612.4	1.69611	612.4	--	--	--	--
1.68765	613.2	1.69639	613.2	--	--	--	--
1.68792	614	1.69667	614	--	--	--	--
1.68837	614.6	1.69712	614.6	--	--	--	--
1.68882	615.2	1.69758	615.2	--	--	--	--
1.6889	616.2	1.69768	616.2	--	--	--	--
1.6899	616.2	1.69868	616.2	--	--	--	--
1.69017	617	1.69896	617	--	--	--	--
1.69062	617.6	1.69942	617.6	--	--	--	--
1.69143	617.8	1.70024	617.8	--	--	--	--
1.6917	618.6	1.70051	618.6	--	--	--	--
1.69178	619.6	1.70061	619.6	--	--	--	--
1.69278	619.6	1.70161	619.6	--	--	--	--
1.69305	620.4	1.70189	620.4	--	--	--	--
1.69313	621.4	1.70199	621.4	--	--	--	--
1.69395	621.6	1.70281	621.6	--	--	--	--
1.69421	622.4	1.70308	622.4	--	--	--	--
1.69411	623.6	1.703	623.6	--	--	--	--
1.69511	623.6	1.704	623.6	--	--	--	--
1.69538	624.4	1.70428	624.4	--	--	--	--
1.69546	625.4	1.70438	625.4	--	--	--	--
1.69628	625.6	1.7052	625.6	--	--	--	--
1.69655	626.4	1.70547	626.4	--	--	--	--
1.69663	627.4	1.70557	627.4	--	--	--	--
1.69745	627.6	1.70639	627.6	--	--	--	--
1.69753	628.6	1.70649	628.6	--	--	--	--
1.6978	629.4	1.70677	629.4	--	--	--	--
1.69825	630	1.70723	630	--	--	--	--
1.69851	630.8	1.7075	630.8	--	--	--	--
1.69896	631.4	1.70796	631.4	--	--	--	--
1.6996	631.8	1.7086	631.8	--	--	--	--
1.69986	632.6	1.70888	632.6	--	--	--	--
1.70031	633.2	1.70934	633.2	--	--	--	--
1.70076	633.8	1.7098	633.8	--	--	--	--
1.70103	634.6	1.71007	634.6	--	--	--	--
1.70166	635	1.71071	635	--	--	--	--
1.70193	635.8	1.71099	635.8	--	--	--	--
1.7022	636.6	1.71127	636.6	--	--	--	--
1.7032	636.6	1.71227	636.6	--	--	--	--
1.70365	637.2	1.71273	637.2	--	--	--	--
1.70391	638	1.713	638	--	--	--	--
1.70473	638.2	1.71382	638.2	--	--	--	--
1.70481	639.2	1.71392	639.2	--	--	--	--
1.7049	640.2	1.71402	640.2	--	--	--	--
1.7059	640.2	1.71502	640.2	--	--	--	--
1.70616	641	1.7153	641	--	--	--	--
1.70625	642	1.7154	642	--	--	--	--
1.70725	642	1.7164	642	--	--	--	--
1.70751	642.8	1.71667	642.8	--	--	--	--
1.70796	643.4	1.71713	643.4	--	--	--	--
1.70878	643.6	1.71795	643.6	--	--	--	--
1.70923	644.2	1.71841	644.2	--	--	--	--
1.70913	645.4	1.71833	645.4	--	--	--	--
1.70958	646	1.71879	646	--	--	--	--
1.70985	646.8	1.71906	646.8	--	--	--	--
1.70993	647.8	1.71916	647.8	--	--	--	--
1.71056	648.2	1.7198	648.2	--	--	--	--
1.71083	649	1.72008	649	--	--	--	--
1.7111	649.8	1.72036	649.8	--	--	--	--
1.71173	650.2	1.72099	650.2	--	--	--	--
1.71218	650.8	1.72145	650.8	--	--	--	--
1.71281	651.2	1.72209	651.2	--	--	--	--
1.71308	652	1.72237	652	--	--	--	--
1.71353	652.6	1.72283	652.6	--	--	--	--
1.71398	653.2	1.72329	653.2	--	--	--	--
1.71425	654	1.72357	654	--	--	--	--
1.71433	655	1.72366	655	--	--	--	--
1.71515	655.2	1.72448	655.2	--	--	--	--
1.71523	656.2	1.72458	656.2	--	--	--	--
1.71531	657.2	1.72468	657.2	--	--	--	--
1.71613	657.4	1.7255	657.4	--	--	--	--
1.7164	658.2	1.72577	658.2	--	--	--	--
1.71685	658.8	1.72623	658.8	--	--	--	--
1.71766	659	1.72705	659	--	--	--	--
1.71793	659.8	1.72733	659.8	--	--	--	--
1.71783	661	1.72725	661	--	--	--	--
1.71864	661.2	1.72807	661.2	--	--	--	--
1.71873	662.2	1.72816	662.2	--	--	--	--
1.71863	663.4	1.72808	663.4	--	--	--	--
1.71963	663.4	1.72908	663.4	--	--	--	--
1.72008	664	1.72954	664	--	--	--	--
1.72016	665	1.72964	665	--	--	--	--
1.72116	665	1.73064	665	--	--	--	--
1.72143	665.8	1.73092	665.8	--	--	--	--
1.72151	666.8	1.73101	666.8	--	--	--	--
1.72214	667.2	1.73165	667.2	--	--	--	--
1.72259	667.8	1.73211	667.8	--	--	--	--
1.72268	668.8	1.73221	668.8	--	--	--	--
1.72331	669.2	1.73285	669.2	--	--	--	--
1.72376	669.8	1.73331	669.8	--	--	--	--
1.72421	670.4	1.73376	670.4	--	--	--	--
1.72484	670.8	1.7344	670.8	--	--	--	--
1.72529	671.4	1.73486	671.4	--	--	--	--
1.72593	671.8	1.7355	671.8	--	--	--	--
1.72638	672.4	1.73596	672.4	--	--	--	--
1.72664	673.2	1.73624	673.2	--	--	--	--
1.72746	673.4	1.73706	673.4	--	--	--	--
1.72773	674.2	1.73733	674.2	--	--	--	--
1.72818	674.8	1.73779	674.8	--	--	--	--
1.72881	675.2	1.73843	675.2	--	--	--	--
1.72908	676	1.73871	676	--	--	--	--
1.72916	677	1.73881	677	--	--	--	--
1.73016	677	1.73981	677	--	--	--	--
1.73043	677.8	1.74009	677.8	--	--	--	--
1.73069	678.6	1.74036	678.6	--	--	--	--
1.73151	678.8	1.74118	678.8	--	--	--	--
1.73159	679.8	1.74128	679.8	--	--	--	--
1.73168	680.8	1.74138	680.8	--	--	--	--
1.73249	681	1.7422	681	--	--	--	--
1.73276	681.8	1.74248	681.8	--	--	--	--
1.73284	682.8	1.74257	682.8	--	--	--	--
1.73366	683	1.74339	683	--	--	--	--
1.73374	684	1.74349	684	--	--	--	--
1.73383	685	1.74359	685	--	--	--	--
1.73464	685.2	1.74441	685.2	--	--	--	--
1.73509	685.8	1.74487	685.8	--	--	--	--
1.73518	686.8	1.74496	686.8	--	--	--	--
1.73581	687.2	1.7456	687.2	--	--	--	--
1.73608	688	1.74588	688	--	--	--	--
1.73653	688.6	1.74634	688.6	--	--	--	--
1.73716	689	1.74698	689	--	--	--	--
1.73761	689.6	1.74744	689.6	--	--	--	--
1.73806	690.2	1.74789	690.2	--	--	--	--
1.73851	690.8	1.74835	690.8	--	--	--	--
1.73896	691.4	1.74881	691.4	--	--	--	--
1.73959	691.8	1.74945	691.8	--	--	--	--
1.74004	692.4	1.74991	692.4	--	--	--	--
1.74031	693.2	1.75019	693.2	--	--	--	--
1.74131	693.2	1.75119	693.2	--	--	--	--
1.74176	693.8	1.75165	693.8	--	--	--	--
1.74221	694.4	1.7521	694.4	--	--	--	--
1.74303	694.6	1.75292	694.6	--	--	--	--
1.74329	695.4	1.7532	695.4	--	--	--	--
1.74338	696.4	1.7533	696.4	--	--	--	--
1.74419	696.6	1.75412	696.6	--	--	--	--
1.74428	697.6	1.75422	697.6	--	--	--	--
1.74436	698.6	1.75431	698.6	--	--	--	--
1.74536	698.6	1.75531	698.6	--	--	--	--
1.74563	699.4	1.75559	699.4	--	--	--	--
1.74589	700.2	1.75587	700.2	--	--	--	--
1.74671	700.4	1.75669	700.4	--	--	--	--
1.74697	701.2	1.75697	701.2	--	--	--	--
1.74687	702.4	1.75688	702.4	--	--	--	--
1.74769	702.6	1.7577	702.6	--	--	--	--
1.74814	703.2	1.75816	703.2	--	--	--	--
1.74804	704.4	1.75808	704.4	--	--	--	--
1.74886	704.6	1.7589	704.6	--	--	--	--
1.74931	705.2	1.75936	705.2	--	--	--	--
1.74976	705.8	1.75982	705.8	--	--	--	--
1.75057	706	1.76063	706	--	--	--	--
1.75102	706.6	1.76109	706.6	--	--	--	--
1.75147	707.2	1.76155	707.2	--	--	--	--
1.75211	707.6	1.76219	707.6	--	--	--	--
1.75256	708.2	1.76265	708.2	--	--	--	--
1.75319	708.6	1.76329	708.6	--	--	--	--
1.75364	709.2	1.76375	709.2	--	--	--	--
1.75409	709.8	1.76421	709.8	--	--	--	--
1.75472	710.2	1.76484	710.2	--	--	--	--
1.75517	710.8	1.7653	710.8	--	--	--	--
1.75544	711.6	1.76558	711.6	--	--	--	--
1.75607	712	1.76622	712	--	--	--	--
1.75616	713	1.76632	713	--	--	--	--
1.75642	713.8	1.7666	713.8	--	--	--	--
1.75724	714	1.76742	714	--	--	--	--
1.75751	714.8	1.76769	714.8	--	--	--	--
1.75777	715.6	1.76797	715.6	--	--	--	--
1.75859	715.8	1.76879	715.8	--	--	--	--
1.75886	716.6	1.76907	716.6	--	--	--	--
1.75894	717.6	1.76917	717.6	--	--	--	--
1.75976	717.8	1.76999	717.8	--	--	--	--
1.75984	718.8	1.77008	718.8	--	--	--	--
1.76011	719.6	1.77036	719.6	--	--	--	--
1.76092	719.8	1.77118	719.8	--	--	--	--
1.76119	720.6	1.77146	720.6	--	--	--	--
1.76127	721.6	1.77156	721.6	--	--	--	--
1.76209	721.8	1.77238	721.8	--	--	--	--
1.76217	722.8	1.77247	722.8	--	--	--	--
1.76226	723.8	1.77257	723.8	--	--	--	--
1.76307	724	1.77339	724	--	--	--	--
1.76334	724.8	1.77367	724.8	--	--	--	--
1.76361	725.6	1.77395	725.6	--	--	--	--
1.76442	725.8	1.77477	725.8	--	--	--	--
1.76506	726.2	1.7754	726.2	--	--	--	--
1.76551	726.8	1.77586	726.8	--	--	--	--
1.76614	727.2	1.7765	727.2	--	--	--	--
1.76677	727.6	1.77714	727.6	--	--	--	--
1.76722	728.2	1.7776	728.2	--	--	--	--
1.76767	728.8	1.77806	728.8	--	--	--	--
1.76794	729.6	1.77834	729.6	--	--	--	--
1.76857	730	1.77898	730	--	--	--	--
1.76884	730.8	1.77925	730.8	--	--	--	--
1.76911	731.6	1.77953	731.6	--	--	--	--
1.77011	731.6	1.78053	731.6	--	--	--	--
1.77037	732.4	1.78081	732.4	--	--	--	--
1.77064	733.2	1.78109	733.2	--	--	--	--
1.77127	733.6	1.78173	733.6	--	--	--	--
1.77154	734.4	1.782	734.4	--	--	--	--
1.77144	735.6	1.78192	735.6	--	--	--	--
1.77226	735.8	1.78274	735.8	--	--	--	--
1.77252	736.6	1.78302	736.6	--	--	--	--
1.77279	737.4	1.7833	737.4	--	--	--	--
1.77379	737.4	1.7843	737.4	--	--	--	--
1.77424	738	1.78476	738	--	--	--	--
1.77432	739	1.78485	739	--	--	--	--
1.77532	739	1.78585	739	--	--	--	--
1.77577	739.6	1.78631	739.6	--	--	--	--
1.77585	740.6	1.78641	740.6	--	--	--	--
1.77667	740.8	1.78723	740.8	--	--	--	--
1.77712	741.4	1.78769	741.4	--	--	--	--
1.77739	742.2	1.78796	742.2	--	--	--	--
1.7782	742.4	1.78878	742.4	--	--	--	--
1.77865	743	1.78924	743	--	--	--	--
1.7791	743.6	1.7897	743.6	--	--	--	--
1.77955	744.2	1.79016	744.2	--	--	--	--
1.78019	744.6	1.7908	744.6	--	--	--	--
1.78045	745.4	1.79108	745.4	--	--	--	--
1.7809	746	1.79154	746	--	--	--	--
1.78154	746.4	1.79217	746.4	--	--	--	--
1.78217	746.8	1.79281	746.8	--	--	--	--
1.78244	747.6	1.79309	747.6	--	--	--	--
1.78289	748.2	1.79355	748.2	--	--	--	--
1.78352	748.6	1.79419	748.6	--	--	--	--
1.78397	749.2	1.79465	749.2	--	--	--	--
1.78442	749.8	1.79511	749.8	--	--	--	--
1.78524	750	1.79593	750	--	--	--	--
1.78569	750.6	1.79638	750.6	--	--	--	--
1.78595	751.4	1.79666	751.4	--	--	--	--
1.78695	751.4	1.79766	751.4	--	--	--	--
1.7874	752	1.79812	752	--	--	--	--
1.78785	752.6	1.79858	752.6	--	--	--	--
1.78885	752.6	1.79958	752.6	--	--	--	--
1.7893	753.2	1.80004	753.2	--	--	--	--
1.78939	754.2	1.80013	754.2	--	--	--	--
1.79039	754.2	1.80113	754.2	--	--	--	--
1.79065	755	1.80141	755	--	--	--	--
1.79092	755.8	1.80169	755.8	--	--	--	--
1.79192	755.8	1.80269	755.8	--	--	--	--
1.79237	756.4	1.80315	756.4	--	--	--	--
1.79264	757.2	1.80343	757.2	--	--	--	--
1.79364	757.2	1.80443	757.2	--	--	--	--
1.79409	757.8	1.80489	757.8	--	--	--	--
1.79435	758.6	1.80516	758.6	--	--	--	--
1.7948	759.2	1.80562	759.2	--	--	--	--
1.79525	759.8	1.80608	759.8	--	--	--	--
1.79534	760.8	1.80618	760.8	--	--	--	--
1.79579	761.4	1.80664	761.4	--	--	--	--
1.79624	762	1.80709	762	--	--	--	--
1.79669	762.6	1.80755	762.6	--	--	--	--
1.79714	763.2	1.80801	763.2	--	--	--	--
1.79777	763.6	1.80865	763.6	--	--	--	--
1.7984	764	1.80929	764	--	--	--	--
1.79885	764.6	1.80975	764.6	--	--	--	--
1.7993	765.2	1.81021	765.2	--	--	--	--
1.80012	765.4	1.81103	765.4	--	--	--	--
1.80039	766.2	1.8113	766.2	--	--	--	--
1.80065	767	1.81158	767	--	--	--	--
1.80147	767.2	1.8124	767.2	--	--	--	--
1.80174	768	1.81268	768	--	--	--	--
1.802	768.8	1.81296	768.8	--	--	--	--
1.80282	769	1.81378	769	--	--	--	--
1.80327	769.6	1.81424	769.6	--	--	--	--
1.80335	770.6	1.81433	770.6	--	--	--	--
1.80435	770.6	1.81533	770.6	--	--	--	--
1.80462	771.4	1.81561	771.4	--	--	--	--
1.80489	772.2	1.81589	772.2	--	--	--	--
1.80589	772.2	1.81689	772.2	--	--	--	--
1.80652	772.6	1.81753	772.6	--	--	--	--
1.80679	773.4	1.81781	773.4	--	--	--	--
1.80779	773.4	1.81881	773.4	--	--	--	--
1.80805	774.2	1.81908	774.2	--	--	--	--
1.80814	775.2	1.81918	775.2	--	--	--	--
1.80895	775.4	1.82	775.4	--	--	--	--
1.80959	775.8	1.82064	775.8	--	--	--	--
1.80985	776.6	1.82092	776.6	--	--	--	--
1.8103	777.2	1.82138	777.2	--	--	--	--
1.81094	777.6	1.82202	777.6	--	--	--	--
1.81157	778	1.82266	778	--	--	--	--
1.81202	778.6	1.82311	778.6	--	--	--	--
1.81247	779.2	1.82357	779.2	--	--	--	--
1.81292	779.8	1.82403	779.8	--	--	--	--
1.81337	780.4	1.82449	780.4	--	--	--	--
1.81363	781.2	1.82477	781.2	--	--	--	--
1.81427	781.6	1.82541	781.6	--	--	--	--
1.81453	782.4	1.82568	782.4	--	--	--	--
1.81498	783	1.82614	783	--	--	--	--
1.8158	783.2	1.82696	783.2	--	--	--	--
1.81607	784	1.82724	784	--	--	--	--
1.81652	784.6	1.8277	784.6	--	--	--	--
1.81733	784.8	1.82852	784.8	--	--	--	--
1.8176	785.6	1.8288	785.6	--	--	--	--
1.81787	786.4	1.82907	786.4	--	--	--	--
1.81868	786.6	1.82989	786.6	--	--	--	--
1.81895	787.4	1.83017	787.4	--	--	--	--
1.81903	788.4	1.83027	788.4	--	--	--	--
1.82003	788.4	1.83127	788.4	--	--	--	--
1.82067	788.8	1.83191	788.8	--	--	--	--
1.82093	789.6	1.83219	789.6	--	--	--	--
1.82193	789.6	1.83319	789.6	--	--	--	--
1.82257	790	1.83383	790	--	--	--	--
1.82283	790.8	1.8341	790.8	--	--	--	--
1.82347	791.2	1.83474	791.2	--	--	--	--
1.82373	792	1.83502	792	--	--	--	--
1.82382	793	1.83512	793	--	--	--	--
1.82482	793	1.83612	793	--	--	--	--
1.82545	793.4	1.83676	793.4	--	--	--	--
1.82627	793.6	1.83758	793.6	--	--	--	--
1.82727	793.6	1.83858	793.6	--	--	--	--
1.82808	793.8	1.8394	793.8	--	--	--	--
1.8289	794	1.84022	794	--	--	--	--
1.8299	794	1.84122	794	--	--	--	--
1.83053	794.4	1.84185	794.4	--	--	--	--
1.83117	794.8	1.84249	794.8	--	--	--	--
1.83162	795.4	1.84295	795.4	--	--	--	--
1.83207	796	1.84341	796	--	--	--	--
1.83288	796.2	1.84423	796.2	--	--	--	--
1.83315	797	1.84451	797	--	--	--	--
1.8336	797.6	1.84497	797.6	--	--	--	--
1.83442	797.8	1.84579	797.8	--	--	--	--
1.83487	798.4	1.84624	798.4	--	--	--	--
1.83513	799.2	1.84652	799.2	--	--	--	--
1.83613	799.2	1.84752	799.2	--	--	--	--
1.83622	800.2	1.84762	800.2	--	--	--	--
1.83648	801	1.8479	801	--	--	--	--
1.8373	801.2	1.84872	801.2	--	--	--	--
1.83757	802	1.849	802	--	--	--	--
1.83783	802.8	1.84927	802.8	--	--	--	--
1.83865	803	1.85009	803	--	--	--	--
1.83892	803.8	1.85037	803.8	--	--	--	--
1.839	804.8	1.85047	804.8	--	--	--	--
1.84018	804.6	1.85165	804.6	--	--	--	--
1.84082	805	1.85229	805	--	--	--	--
1.84108	805.8	1.85257	805.8	--	--	--	--
1.84208	805.8	1.85357	805.8	--	--	--	--
1.84253	806.4	1.85402	806.4	--	--	--	--
1.84298	807	1.85448	807	--	--	--	--
1.84362	807.4	1.85512	807.4	--	--	--	--
1.84388	808.2	1.8554	808.2	--	--	--	--
1.84415	809	1.85568	809	--	--	--	--
1.84497	809.2	1.8565	809.2	--	--	--	--
1.8456	809.6	1.85714	809.6	--	--	--	--
1.84623	810	1.85778	810	--	--	--	--
1.84687	810.4	1.85841	810.4	--	--	--	--
1.8475	810.8	1.85905	810.8	--	--	--	--
1.84813	811.2	1.85969	811.2	--	--	--	--
1.84822	812.2	1.85979	812.2	--	--	--	--
1.84848	813	1.86007	813	--	--	--	--
1.84893	813.6	1.86053	813.6	--	--	--	--
1.84957	814	1.86117	814	--	--	--	--
1.85002	814.6	1.86162	814.6	--	--	--	--
1.85102	814.6	1.86262	814.6	--	--	--	--
1.85165	815	1.86326	815	--	--	--	--
1.8521	815.6	1.86372	815.6	--	--	--	--
1.85292	815.8	1.86454	815.8	--	--	--	--
1.85337	816.4	1.865	816.4	--	--	--	--
1.85345	817.4	1.8651	817.4	--	--	--	--
1.85427	817.6	1.86592	817.6	--	--	--	--
1.85453	818.4	1.86619	818.4	--	--	--	--
1.85462	819.4	1.86629	819.4	--	--	--	--
1.85562	819.4	1.86729	819.4	--	--	--	--
1.85607	820	1.86775	820	--	--	--	--
1.85633	820.8	1.86803	820.8	--	--	--	--
1.85733	820.8	1.86903	820.8	--	--	--	--
1.85778	821.4	1.86949	821.4	--	--	--	--
1.85805	822.2	1.86976	822.2	--	--	--	--
1.85905	822.2	1.87076	822.2	--	--	--	--
1.85968	822.6	1.8714	822.6	--	--	--	--
1.86105	822.2	1.87276	822.2	--	--	--	--
1.86223	822	1.87395	822	--	--	--	--
1.86341	821.8	1.87513	821.8	--	--	--	--
1.8646	821.6	1.87631	821.6	--	--	--	--
1.86578	821.4	1.87749	821.4	--	--	--	--
1.86696	821.2	1.87867	821.2	--	--	--	--
1.86815	821	1.87985	821	--	--	--	--
1.86933	820.8	1.88103	820.8	--	--	--	--
1.87051	820.6	1.88221	820.6	--	--	--	--
1.87188	820.2	1.88357	820.2	--	--	--	--
1.87325	819.8	1.88493	819.8	--	--	--	--
1.87443	819.6	1.88611	819.6	--	--	--	--
1.87543	819.6	1.88711	819.6	--	--	--	--
1.8768	819.2	1.88847	819.2	--	--	--	--
1.87798	819	1.88965	819	--	--	--	--
1.87898	819	1.89065	819	--	--	--	--
1.88017	818.8	1.89183	818.8	--	--	--	--
1.88153	818.4	1.89319	818.4	--	--	--	--
1.88253	818.4	1.89419	818.4	--	--	--	--
1.8839	818	1.89556	818	--	--	--	--
1.88508	817.8	1.89674	817.8	--	--	--	--
1.88608	817.8	1.89774	817.8	--	--	--	--
1.88745	817.4	1.8991	817.4	--	--	--	--
1.88882	817	1.90046	817	--	--	--	--
1.88982	817	1.90146	817	--	--	--	--
1.891	816.8	1.90264	816.8	--	--	--	--
1.89218	816.6	1.90382	816.6	--	--	--	--
1.89337	816.4	1.905	816.4	--	--	--	--
1.89455	816.2	1.90618	816.2	--	--	--	--
1.89592	815.8	1.90754	815.8	--	--	--	--
1.8971	815.6	1.90872	815.6	--	--	--	--
1.89828	815.4	1.9099	815.4	--	--	--	--
1.89965	815	1.91126	815	--	--	--	--
1.90083	814.8	1.91244	814.8	--	--	--	--
1.90183	814.8	1.91344	814.8	--	--	--	--
1.9032	814.4	1.9148	814.4	--	--	--	--
1.90438	814.2	1.91598	814.2	--	--	--	--
1.90557	814	1.91717	814	--	--	--	--
1.90675	813.8	1.91835	813.8	--	--	--	--
1.90793	813.6	1.91953	813.6	--	--	--	--
1.90912	813.4	1.92071	813.4	--	--	--	--
1.9103	813.2	1.92189	813.2	--	--	--	--
1.91148	813	1.92307	813	--	--	--	--
1.91267	812.8	1.92425	812.8	--	--	--	--
1.91385	812.6	1.92543	812.6	--	--	--	--
1.91503	812.4	1.92661	812.4	--	--	--	--
1.9164	812	1.92797	812	--	--	--	--
1.9174	812	1.92897	812	--	--	--	--
1.91877	811.6	1.93033	811.6	--	--	--	--
1.91995	811.4	1.93151	811.4	--	--	--	--
1.92095	811.4	1.93251	811.4	--	--	--	--
1.92213	811.2	1.93369	811.2	--	--	--	--
1.9235	810.8	1.93505	810.8	--	--	--	--
1.9245	810.8	1.93605	810.8	--	--	--	--
1.92587	810.4	1.93741	810.4	--	--	--	--
1.92705	810.2	1.93859	810.2	--	--	--	--
1.92823	810	1.93978	810	--	--	--	--
1.92942	809.8	1.94096	809.8	--	--	--	--
1.93078	809.4	1.94232	809.4	--	--	--	--
1.93197	809.2	1.9435	809.2	--	--	--	--
1.93333	808.8	1.94486	808.8	--	--	--	--
1.93452	808.6	1.94604	808.6	--	--	--	--
1.9357	808.4	1.94722	808.4	--	--	--	--
1.93688	808.2	1.9484	808.2	--	--	--	--
1.93825	807.8	1.94976	807.8	--	--	--	--
1.93925	807.8	1.95076	807.8	--	--	--	--
1.94043	807.6	1.95194	807.6	--	--	--	--
1.94162	807.4	1.95312	807.4	--	--	--	--
1.9428	807.2	1.9543	807.2	--	--	--	--
1.94417	806.8	1.95566	806.8	--	--	--	--
1.94535	806.6	1.95684	806.6	--	--	--	--
1.94653	806.4	1.95802	806.4	--	--	--	--
1.94772	806.2	1.9592	806.2	--	--	--	--
1.9489	806	1.96039	806	--	--	--	--
1.95008	805.8	1.96157	805.8	--	--	--	--
1.95145	805.4	1.96293	805.4	--	--	--	--
1.95245	805.4	1.96393	805.4	--	--	--	--
1.95363	805.2	1.96511	805.2	--	--	--	--
1.95482	805	1.96629	805	--	--	--	--
1.956	804.8	1.96747	804.8	--	--	--	--
1.95718	804.6	1.96865	804.6	--	--	--	--
1.95855	804.2	1.97001	804.2	--	--	--	--
1.95937	804.4	1.97083	804.4	--	--	--	--
1.96073	804	1.97219	804	--	--	--	--
1.96192	803.8	1.97337	803.8	--	--	--	--
1.96292	803.8	1.97437	803.8	--	--	--	--
1.9641	803.6	1.97555	803.6	--	--	--	--
1.96528	803.4	1.97673	803.4	--	--	--	--
1.96628	803.4	1.97773	803.4	--	--	--	--
1.96765	803	1.97909	803	--	--	--	--
1.9692	802.4	1.98063	802.4	--	--	--	--
1.9702	802.4	1.98163	802.4	--	--	--	--
1.97157	802	1.983	802	--	--	--	--
1.97293	801.6	1.98436	801.6	--	--	--	--
1.97412	801.4	1.98554	801.4	--	--	--	--
1.97548	801	1.9869	801	--	--	--	--
1.97667	800.8	1.98808	800.8	--	--	--	--
1.97767	800.8	1.98908	800.8	--	--	--	--
1.97885	800.6	1.99026	800.6	--	--	--	--
1.98022	800.2	1.99162	800.2	--	--	--	--
1.9814	800	1.9928	800	--	--	--	--
1.98258	799.8	1.99398	799.8	--	--	--	--
1.98395	799.4	1.99534	799.4	--	--	--	--
1.98513	799.2	1.99652	799.2	--	--	--	--
1.98632	799	1.9977	799	--	--	--	--
1.9875	798.8	1.99888	798.8	--	--	--	--
1.98868	798.6	2.00006	798.6	--	--	--	--
1.98987	798.4	2.00124	798.4	--	--	--	--
1.99105	798.2	2.00242	798.2	--	--	--	--
1.99223	798	2.0036	798	--	--	--	--
1.99342	797.8	2.00479	797.8	--	--	--	--
1.99442	797.8	2.00579	797.8	--	--	--	--
1.99578	797.4	2.00715	797.4	--	--	--	--
1.99715	797	2.00851	797	--	--	--	--
1.99833	796.8	2.00969	796.8	--	--	--	--
1.99952	796.6	2.01087	796.6	--	--	--	--
2.00088	796.2	2.01223	796.2	--	--	--	--
2.00188	796.2	2.01323	796.2	--	--	--	--
2.00325	795.8	2.01459	795.8	--	--	--	--
2.00462	795.4	2.01595	795.4	--	--	--	--
2.0058	795.2	2.01713	795.2	--	--	--	--
2.00698	795	2.01831	795	--	--	--	--
2.00817	794.8	2.01949	794.8	--	--	--	--
2.00917	794.8	2.02049	794.8	--	--	--	--
2.01035	794.6	2.02167	794.6	--	--	--	--
2.01172	794.2	2.02303	794.2	--	--	--	--
2.01272	794.2	2.02403	794.2	--	--	--	--
2.0139	794	2.02522	794	--	--	--	--
2.01527	793.6	2.02658	793.6	--	--	--	--
2.01627	793.6	2.02758	793.6	--	--	--	--
2.01763	793.2	2.02894	793.2	--	--	--	--
2.01882	793	2.03012	793	--	--	--	--
2.02018	792.6	2.03148	792.6	--	--	--	--
2.02137	792.4	2.03266	792.4	--	--	--	--
2.02255	792.2	2.03384	792.2	--	--	--	--
2.02392	791.8	2.0352	791.8	--	--	--	--
2.0251	791.6	2.03638	791.6	--	--	--	--
2.02628	791.4	2.03756	791.4	--	--	--	--
2.02747	791.2	2.03874	791.2	--	--	--	--
2.02865	791	2.03992	791	--	--	--	--
2.02983	790.8	2.0411	790.8	--	--	--	--
2.03102	790.6	2.04228	790.6	--	--	--	--
2.03238	790.2	2.04364	790.2	--	--	--	--
2.03338	790.2	2.04464	790.2	--	--	--	--
2.03475	789.8	2.04601	789.8	--	--	--	--
2.03593	789.6	2.04719	789.6	--	--	--	--
2.03693	789.6	2.04819	789.6	--	--	--	--
2.0383	789.2	2.04955	789.2	--	--	--	--
2.03967	788.8	2.05091	788.8	--	--	--	--
2.04067	788.8	2.05191	788.8	--	--	--	--
2.04185	788.6	2.05309	788.6	--	--	--	--
2.04303	788.4	2.05427	788.4	--	--	--	--
2.04403	788.4	2.05527	788.4	--	--	--	--
2.04522	788.2	2.05645	788.2	--	--	--	--
2.04658	787.8	2.05781	787.8	--	--	--	--
2.04758	787.8	2.05881	787.8	--	--	--	--
2.04895	787.4	2.06017	787.4	--	--	--	--
2.05013	787.2	2.06135	787.2	--	--	--	--
2.05132	787	2.06253	787	--	--	--	--
2.0525	786.8	2.06371	786.8	--	--	--	--
2.05387	786.4	2.06507	786.4	--	--	--	--
2.05505	786.2	2.06625	786.2	--	--	--	--
2.05642	785.8	2.06762	785.8	--	--	--	--
2.0576	785.6	2.0688	785.6	--	--	--	--
2.05878	785.4	2.06998	785.4	--	--	--	--
2.05997	785.2	2.07116	785.2	--	--	--	--
2.06115	785	2.07234	785	--	--	--	--
2.06252	784.6	2.0737	784.6	--	--	--	--
2.0637	784.4	2.07488	784.4	--	--	--	--
2.0647	784.4	2.07588	784.4	--	--	--	--
2.06588	784.2	2.07706	784.2	--	--	--	--
2.06707	784	2.07824	784	--	--	--	--
2.06825	783.8	2.07942	783.8	--	--	--	--
2.06943	783.6	2.0806	783.6	--	--	--	--
2.0708	783.2	2.08196	783.2	--	--	--	--
2.07198	783	2.08314	783	--	--	--	--
2.07317	782.8	2.08432	782.8	--	--	--	--
2.07453	782.4	2.08568	782.4	--	--	--	--
2.07553	782.4	2.08668	782.4	--	--	--	--
2.07672	782.2	2.08786	782.2	--	--	--	--
2.07808	781.8	2.08923	781.8	--	--	--	--
2.07908	781.8	2.09023	781.8	--	--	--	--
2.08027	781.6	2.09141	781.6	--	--	--	--
2.08163	781.2	2.09277	781.2	--	--	--	--
2.08263	781.2	2.09377	781.2	--	--	--	--
2.084	780.8	2.09513	780.8	--	--	--	--
2.08537	780.4	2.09649	780.4	--	--	--	--
2.08637	780.4	2.09749	780.4	--	--	--	--
2.08773	780	2.09885	780	--	--	--	--
2.0891	779.6	2.10021	779.6	--	--	--	--
2.0901	779.6	2.10121	779.6	--	--	--	--
2.09129	779.4	2.10239	779.4	--	--	--	--
2.09265	779	2.10375	779	--	--	--	--
2.09365	779	2.10475	779	--	--	--	--
2.09484	778.8	2.10593	778.8	--	--	--	--
2.0962	778.4	2.10729	778.4	--	--	--	--
2.09739	778.2	2.10847	778.2	--	--	--	--
2.09875	777.8	2.10984	777.8	--	--	--	--
2.09994	777.6	2.11102	777.6	--	--	--	--
2.10112	777.4	2.1122	777.4	--	--	--	--
2.1023	777.2	2.11338	777.2	--	--	--	--
2.10349	777	2.11456	777	--	--	--	--
2.10467	776.8	2.11574	776.8	--	--	--	--
2.10585	776.6	2.11692	776.6	--	--	--	--
2.10704	776.4	2.1181	776.4	--	--	--	--
2.1084	776	2.11946	776	--	--	--	--
2.10959	775.8	2.12064	775.8	--	--	--	--
2.11077	775.6	2.12182	775.6	--	--	--	--
2.11195	775.4	2.123	775.4	--	--	--	--
2.11314	775.2	2.12418	775.2	--	--	--	--
2.11432	775	2.12536	775	--	--	--	--
2.1155	774.8	2.12654	774.8	--	--	--	--
2.11669	774.6	2.12772	774.6	--	--	--	--
2.11787	774.4	2.1289	774.4	--	--	--	--
2.11905	774.2	2.13008	774.2	--	--	--	--
2.12042	773.8	2.13145	773.8	--	--	--	--
2.12142	773.8	2.13245	773.8	--	--	--	--
2.1226	773.6	2.13363	773.6	--	--	--	--
2.12397	773.2	2.13499	773.2	--	--	--	--
2.12497	773.2	2.13599	773.2	--	--	--	--
2.12634	772.8	2.13735	772.8	--	--	--	--
2.12752	772.6	2.13853	772.6	--	--	--	--
2.1287	772.4	2.13971	772.4	--	--	--	--
2.12989	772.2	2.14089	772.2	--	--	--	--
2.13107	772	2.14207	772	--	--	--	--
2.13207	772	2.14307	772	--	--	--	--
2.13325	771.8	2.14425	771.8	--	--	--	--
2.13444	771.6	2.14543	771.6	--	--	--	--
2.13562	771.4	2.14661	771.4	--	--	--	--
2.13699	771	2.14797	771	--	--	--	--
2.13817	770.8	2.14915	770.8	--	--	--	--
2.13935	770.6	2.15033	770.6	--	--	--	--
2.14054	770.4	2.15151	770.4	--	--	--	--
2.14172	770.2	2.15269	770.2	--	--	--	--
2.1429	770	2.15387	770	--	--	--	--
2.14409	769.8	2.15506	769.8	--	--	--	--
2.14527	769.6	2.15624	769.6	--	--	--	--
2.14645	769.4	2.15742	769.4	--	--	--	--
2.14782	769	2.15878	769	--	--	--	--
2.149	768.8	2.15996	768.8	--	--	--	--
2.15019	768.6	2.16114	768.6	--	--	--	--
2.15155	768.2	2.1625	768.2	--	--	--	--
2.15255	768.2	2.1635	768.2	--	--	--	--
2.15392	767.8	2.16486	767.8	--	--	--	--
2.1551	767.6	2.16604	767.6	--	--	--	--
2.1561	767.6	2.16704	767.6	--	--	--	--
2.15747	767.2	2.1684	767.2	--	--	--	--
2.15865	767	2.16958	767	--	--	--	--
2.15984	766.8	2.17076	766.8	--	--	--	--
2.16102	766.6	2.17194	766.6	--	--	--	--
2.16239	766.2	2.1733	766.2	--	--	--	--
2.16339	766.2	2.1743	766.2	--	--	--	--
2.16457	766	2.17548	766	--	--	--	--
2.16594	765.6	2.17685	765.6	--	--	--	--
2.16712	765.4	2.17803	765.4	--	--	--	--
2.16849	765	2.17939	765	--	--	--	--
2.16985	764.6	2.18075	764.6	--	--	--	--
2.17104	764.4	2.18193	764.4	--	--	--	--
2.17222	764.2	2.18311	764.2	--	--	--	--
2.1734	764	2.18429	764	--	--	--	--
2.17459	763.8	2.18547	763.8	--	--	--	--
2.17559	763.8	2.18647	763.8	--	--	--	--
2.17677	763.6	2.18765	763.6	--	--	--	--
2.17795	763.4	2.18883	763.4	--	--	--	--
2.17914	763.2	2.19001	763.2	--	--	--	--
2.1805	762.8	2.19137	762.8	--	--	--	--
2.18169	762.6	2.19255	762.6	--	--	--	--
2.18305	762.2	2.19391	762.2	--	--	--	--
2.18424	762	2.19509	762	--	--	--	--
2.1856	761.6	2.19646	761.6	--	--	--	--
2.18679	761.4	2.19764	761.4	--	--	--	--
2.18797	761.2	2.19882	761.2	--	--	--	--
2.18915	761	2.2	761	--	--	--	--
2.19034	760.8	2.20118	760.8	--	--	--	--
2.19134	760.8	2.20218	760.8	--	--	--	--
2.1927	760.4	2.20354	760.4	--	--	--	--
2.19389	760.2	2.20472	760.2	--	--	--	--
2.19507	760	2.2059	760	--	--	--	--
2.19625	759.8	2.20708	759.8	--	--	--	--
2.1978	759.2	2.20862	759.2	--	--	--	--
2.1988	759.2	2.20962	759.2	--	--	--	--
2.19999	759	2.2108	759	--	--	--	--
2.20135	758.6	2.21216	758.6	--	--	--	--
2.20235	758.6	2.21316	758.6	--	--	--	--
2.20354	758.4	2.21434	758.4	--	--	--	--
2.2049	758	2.21571	758	--	--	--	--
2.2059	758	2.21671	758	--	--	--	--
2.20709	757.8	2.21789	757.8	--	--	--	--
2.20827	757.6	2.21907	757.6	--	--	--	--
2.20945	757.4	2.22025	757.4	--	--	--	--
2.21064	757.2	2.22143	757.2	--	--	--	--
2.21164	757.2	2.22243	757.2	--	--	--	--
2.21282	757	2.22361	757	--	--	--	--
2.21382	757	2.22461	757	--	--	--	--
2.215	756.8	2.22579	756.8	--	--	--	--
2.21619	756.6	2.22697	756.6	--	--	--	--
2.21737	756.4	2.22815	756.4	--	--	--	--
2.21855	756.2	2.22933	756.2	--	--	--	--
2.21992	755.8	2.23069	755.8	--	--	--	--
2.22092	755.8	2.23169	755.8	--	--	--	--
2.2221	755.6	2.23287	755.6	--	--	--	--
2.22329	755.4	2.23405	755.4	--	--	--	--
2.22447	755.2	2.23523	755.2	--	--	--	--
2.22547	755.2	2.23623	755.2	--	--	--	--
2.22684	754.8	2.23759	754.8	--	--	--	--
2.22802	754.6	2.23877	754.6	--	--	--	--
2.2292	754.4	2.23995	754.4	--	--	--	--
2.23057	754	2.24132	754	--	--	--	--
2.23194	753.6	2.24268	753.6	--	--	--	--
2.23294	753.6	2.24368	753.6	--	--	--	--
2.2343	753.2	2.24504	753.2	--	--	--	--
2.23567	752.8	2.2464	752.8	--	--	--	--
2.23685	752.6	2.24758	752.6	--	--	--	--
2.23804	752.4	2.24876	752.4	--	--	--	--
2.2394	752	2.25012	752	--	--	--	--
2.24059	751.8	2.2513	751.8	--	--	--	--
2.24177	751.6	2.25248	751.6	--	--	--	--
2.24314	751.2	2.25384	751.2	--	--	--	--
2.24432	751	2.25502	751	--	--	--	--
2.2455	750.8	2.2562	750.8	--	--	--	--
2.24669	750.6	2.25738	750.6	--	--	--	--
2.24769	750.6	2.25838	750.6	--	--	--	--
2.24887	750.4	2.25956	750.4	--	--	--	--
2.25024	750	2.26093	750	--	--	--	--
2.25142	749.8	2.26211	749.8	--	--	--	--
2.2526	749.6	2.26329	749.6	--	--	--	--
2.25379	749.4	2.26447	749.4	--	--	--	--
2.25497	749.2	2.26565	749.2	--	--	--	--
2.25615	749	2.26683	749	--	--	--	--
2.25734	748.8	2.26801	748.8	--	--	--	--
2.25852	748.6	2.26919	748.6	--	--	--	--
2.25989	748.2	2.27055	748.2	--	--	--	--
2.26107	748	2.27173	748	--	--	--	--
2.26225	747.8	2.27291	747.8	--	--	--	--
2.26362	747.4	2.27427	747.4	--	--	--	--
2.2648	747.2	2.27545	747.2	--	--	--	--
2.26599	747	2.27663	747	--	--	--	--
2.26717	746.8	2.27781	746.8	--	--	--	--
2.26835	746.6	2.27899	746.6	--	--	--	--
2.26954	746.4	2.28017	746.4	--	--	--	--
2.2709	746	2.28153	746	--	--	--	--
2.2719	746	2.28254	746	--	--	--	--
2.2729	746	2.28354	746	--	--	--	--
2.27427	745.6	2.2849	745.6	--	--	--	--
2.27527	745.6	2.2859	745.6	--	--	--	--
2.27664	745.2	2.28726	745.2	--	--	--	--
2.278	744.8	2.28862	744.8	--	--	--	--
2.279	744.8	2.28962	744.8	--	--	--	--
2.28037	744.4	2.29098	744.4	--	--	--	--
2.28155	744.2	2.29216	744.2	--	--	--	--
2.28255	744.2	2.29316	744.2	--	--	--	--
2.28374	744	2.29434	744	--	--	--	--
2.2851	743.6	2.2957	743.6	--	--	--	--
2.2861	743.6	2.2967	743.6	--	--	--	--
2.28747	743.2	2.29806	743.2	--	--	--	--
2.28865	743	2.29924	743	--	--	--	--
2.28984	742.8	2.30042	742.8	--	--	--	--
2.2912	742.4	2.30178	742.4	--	--	--	--
2.29239	742.2	2.30296	742.2	--	--	--	--
2.29357	742	2.30415	742	--	--	--	--
2.29494	741.6	2.30551	741.6	--	--	--	--
2.29594	741.6	2.30651	741.6	--	--	--	--
2.2973	741.2	2.30787	741.2	--	--	--	--
2.29849	741	2.30905	741	--	--	--	--
2.29967	740.8	2.31023	740.8	--	--	--	--
2.30085	740.6	2.31141	740.6	--	--	--	--
2.30204	740.4	2.31259	740.4	--	--	--	--
2.30322	740.2	2.31377	740.2	--	--	--	--
2.30441	740	2.31495	740	--	--	--	--
2.30559	739.8	2.31613	739.8	--	--	--	--
2.30659	739.8	2.31713	739.8	--	--	--	--
2.30777	739.6	2.31831	739.6	--	--	--	--
2.30914	739.2	2.31967	739.2	--	--	--	--
2.31014	739.2	2.32067	739.2	--	--	--	--
2.31151	738.8	2.32203	738.8	--	--	--	--
2.31287	738.4	2.32339	738.4	--	--	--	--
2.31369	738.6	2.32421	738.6	--	--	--	--
2.31487	738.4	2.32539	738.4	--	--	--	--
2.31624	738	2.32676	738	--	--	--	--
2.31724	738	2.32775	738	--	--	--	--
2.31842	737.8	2.32894	737.8	--	--	--	--
2.31979	737.4	2.3303	737.4	--	--	--	--
2.32079	737.4	2.3313	737.4	--	--	--	--
2.32197	737.2	2.33248	737.2	--	--	--	--
2.32334	736.8	2.33384	736.8	--	--	--	--
2.32452	736.6	2.33502	736.6	--	--	--	--
2.32571	736.4	2.3362	736.4	--	--	--	--
2.32726	735.8	2.33774	735.8	--	--	--	--
2.32826	735.8	2.33874	735.8	--	--	--	--
2.32944	735.6	2.33992	735.6	--	--	--	--
2.33062	735.4	2.3411	735.4	--	--	--	--
2.33181	735.2	2.34228	735.2	--	--	--	--
2.33299	735	2.34346	735	--	--	--	--
2.33436	734.6	2.34482	734.6	--	--	--	--
2.33554	734.4	2.346	734.4	--	--	--	--
2.33672	734.2	2.34718	734.2	--	--	--	--
2.33791	734	2.34837	734	--	--	--	--
2.33909	733.8	2.34955	733.8	--	--	--	--
2.34027	733.6	2.35073	733.6	--	--	--	--
2.34146	733.4	2.35191	733.4	--	--	--	--
2.34264	733.2	2.35309	733.2	--	--	--	--
2.34382	733	2.35427	733	--	--	--	--
2.34482	733	2.35527	733	--	--	--	--
2.34601	732.8	2.35645	732.8	--	--	--	--
2.34737	732.4	2.35781	732.4	--	--	--	--
2.34856	732.2	2.35899	732.2	--	--	--	--
2.34974	732	2.36017	732	--	--	--	--
2.35111	731.6	2.36153	731.6	--	--	--	--
[truncated: 2,165 more rows]

## Sheet: Figure 2d
Pt/C//NiMn-100 mA cm-2		Pt/C//NiMn-100 mA cm-2
Time (h)	Cell-Potential (V)	Time (h)	Cell-Potential (V)
0.000555556	1.35225	0.000555556	1.4331
0.00111	1.35275	0.00111	1.4313
0.00167	1.35265	0.00167	1.4308
0.00222	1.35225	0.00222	1.43
0.00278	1.35265	0.00278	1.4296
0.00333	1.35235	0.00333	1.4299
0.00389	1.35245	0.00389	1.4289
0.00444	1.35215	0.00444	1.4285
0.005	1.35215	0.005	1.4283
0.00556	1.35195	0.00556	1.4266
0.00611	1.35245	0.00611	1.426
0.00667	1.35185	0.00667	1.4265
0.00722	1.35165	0.00722	1.4264
0.00778	1.35185	0.00778	1.4263
0.00833	1.35205	0.00833	1.426
0.00889	1.35185	0.00889	1.426
0.00944	1.35195	0.00944	1.4269
0.01	1.35195	0.01	1.4243
0.01056	1.35195	0.01056	1.4248
0.01111	1.35185	0.01111	1.4254
0.01167	1.35155	0.01167	1.4252
0.01222	1.35165	0.01222	1.4251
0.01278	1.35185	0.01278	1.4237
0.01333	1.35175	0.01333	1.4234
0.01389	1.35195	0.01389	1.4239
0.01444	1.35175	0.01444	1.4249
0.015	1.35165	0.015	1.4247
0.01556	1.35155	0.01556	1.424
0.01611	1.35155	0.01611	1.424
0.01667	1.35145	0.01667	1.4239
0.01722	1.35185	0.01722	1.4235
0.01778	1.35165	0.01778	1.4243
0.01833	1.35145	0.01833	1.4233
0.01889	1.35135	0.01889	1.4229
0.01944	1.35145	0.01944	1.4234
0.02	1.35095	0.02	1.4229
0.02056	1.35125	0.02056	1.4245
0.02111	1.35115	0.02111	1.4223
0.02167	1.35145	0.02167	1.4226
0.02222	1.35145	0.02222	1.4226
0.02278	1.35155	0.02278	1.4222
0.02333	1.35115	0.02333	1.4229
0.02389	1.35115	0.02389	1.4227
0.02444	1.35105	0.02444	1.4224
0.025	1.35105	0.025	1.4222
0.02556	1.35105	0.02556	1.4213
0.02611	1.35135	0.02611	1.422
0.02667	1.35135	0.02667	1.4225
0.02722	1.35085	0.02722	1.4219
0.02778	1.35095	0.02778	1.4224
0.02833	1.35125	0.02833	1.4213
0.02889	1.35105	0.02889	1.4213
0.02944	1.35125	0.02944	1.4223
0.03	1.35105	0.03	1.4209
0.03056	1.35155	0.03056	1.4206
0.03111	1.35115	0.03111	1.4216
0.03167	1.35135	0.03167	1.4214
0.03222	1.35135	0.03222	1.4218
0.03278	1.35115	0.03278	1.4202
0.03333	1.35125	0.03333	1.4215
0.03389	1.35075	0.03389	1.4208
0.03444	1.35075	0.03444	1.4213
0.035	1.35085	0.035	1.4215
0.03556	1.35105	0.03556	1.4205
0.03611	1.35065	0.03611	1.4206
0.03667	1.35085	0.03667	1.4208
0.03722	1.35105	0.03722	1.4207
0.03778	1.35105	0.03778	1.4203
0.03833	1.35085	0.03833	1.4204
0.03889	1.35075	0.03889	1.4207
0.03944	1.35085	0.03944	1.4207
0.04	1.35105	0.04	1.4202
0.04056	1.35095	0.04056	1.4204
0.04111	1.35105	0.04111	1.4199
0.04167	1.35135	0.04167	1.4206
0.04222	1.35095	0.04222	1.4207
0.04278	1.35105	0.04278	1.4207
0.04333	1.35105	0.04333	1.4202
0.04389	1.35085	0.04389	1.42
0.04444	1.35085	0.04444	1.4199
0.045	1.35145	0.045	1.4206
0.04556	1.35055	0.04556	1.4191
0.04611	1.35085	0.04611	1.4205
0.04667	1.35095	0.04667	1.4201
0.04722	1.35095	0.04722	1.4203
0.04778	1.35065	0.04778	1.4192
0.04833	1.35125	0.04833	1.4201
0.04889	1.35095	0.04889	1.4197
0.04944	1.35135	0.04944	1.4203
0.05	1.35075	0.05	1.419
0.05056	1.35085	0.05056	1.4202
0.05111	1.35115	0.05111	1.4191
0.05167	1.35135	0.05167	1.4201
0.05222	1.35095	0.05222	1.42
0.05278	1.35105	0.05278	1.4195
0.05333	1.35075	0.05333	1.4182
0.05389	1.35105	0.05389	1.4191
0.05444	1.35085	0.05444	1.419
0.055	1.35085	0.055	1.4197
0.05556	1.35065	0.05556	1.4199
0.05611	1.35105	0.05611	1.4182
0.05667	1.35085	0.05667	1.4191
0.05722	1.35055	0.05722	1.4189
0.05778	1.35075	0.05778	1.4195
0.05833	1.35045	0.05833	1.418
0.05889	1.35125	0.05889	1.4188
0.05944	1.35075	0.05944	1.4188
0.06	1.35095	0.06	1.4187
0.06056	1.35085	0.06056	1.4199
0.06111	1.35065	0.06111	1.4198
0.06167	1.35135	0.06167	1.4187
0.06222	1.35115	0.06222	1.4181
0.06278	1.35105	0.06278	1.419
0.06333	1.35115	0.06333	1.4191
0.06389	1.35095	0.06389	1.4188
0.06444	1.35105	0.06444	1.4196
0.065	1.35065	0.065	1.4186
0.06556	1.35095	0.06556	1.4186
0.06611	1.35085	0.06611	1.419
0.06667	1.35075	0.06667	1.4183
0.06722	1.35115	0.06722	1.4186
0.06778	1.35105	0.06778	1.4181
0.06833	1.35095	0.06833	1.417
0.06889	1.35135	0.06889	1.4173
0.06944	1.35115	0.06944	1.419
0.07	1.35105	0.07	1.4183
0.07056	1.35135	0.07056	1.418
0.07111	1.35145	0.07111	1.4188
0.07167	1.35065	0.07167	1.4187
0.07222	1.35055	0.07222	1.4188
0.07278	1.35115	0.07278	1.4186
0.07333	1.35115	0.07333	1.4184
0.07389	1.35095	0.07389	1.4191
0.07444	1.35125	0.07444	1.4166
0.075	1.35115	0.075	1.4184
0.07556	1.35115	0.07556	1.4174
0.07611	1.35095	0.07611	1.4173
0.07667	1.35085	0.07667	1.4178
0.07722	1.35145	0.07722	1.4172
0.07778	1.35105	0.07778	1.4186
0.07833	1.35115	0.07833	1.4168
0.07889	1.35095	0.07889	1.4175
0.07944	1.35105	0.07944	1.4186
0.08	1.35095	0.08	1.4187
0.08056	1.35085	0.08056	1.4187
0.08111	1.35145	0.08111	1.4173
0.08167	1.35125	0.08167	1.4177
0.08222	1.35075	0.08222	1.417
0.08278	1.35115	0.08278	1.417
0.08333	1.35105	0.08333	1.4164
0.08389	1.35125	0.08389	1.4175
0.08444	1.35125	0.08444	1.4181
0.085	1.35125	0.085	1.417
0.08556	1.35105	0.08556	1.4169
0.08611	1.35075	0.08611	1.4183
0.08667	1.35135	0.08667	1.4177
0.08722	1.35135	0.08722	1.417
0.08778	1.35145	0.08778	1.4165
0.08833	1.35095	0.08833	1.4174
0.08889	1.35115	0.08889	1.4173
0.08944	1.35135	0.08944	1.4174
0.09	1.35115	0.09	1.417
0.09056	1.35095	0.09056	1.4173
0.09111	1.35115	0.09111	1.4184
0.09167	1.35105	0.09167	1.4173
0.09222	1.35145	0.09222	1.4176
0.09278	1.35135	0.09278	1.4174
0.09333	1.35105	0.09333	1.4161
0.09389	1.35115	0.09389	1.4177
0.09444	1.35085	0.09444	1.417
0.095	1.35075	0.095	1.4171
0.09556	1.35125	0.09556	1.4166
0.09611	1.35095	0.09611	1.4158
0.09667	1.35135	0.09667	1.4179
0.09722	1.35115	0.09722	1.4159
0.09778	1.35105	0.09778	1.4158
0.09833	1.35125	0.09833	1.4169
0.09889	1.35115	0.09889	1.4163
0.09944	1.35135	0.09944	1.417
0.1	1.35145	0.1	1.4165
0.10056	1.35105	0.10056	1.4164
0.10111	1.35115	0.10111	1.4168
0.10167	1.35095	0.10167	1.4166
0.10222	1.35085	0.10222	1.4171
0.10278	1.35085	0.10278	1.4167
0.10333	1.35095	0.10333	1.4168
0.10389	1.35085	0.10389	1.4161
0.10444	1.35085	0.10444	1.417
0.105	1.35145	0.105	1.417
0.10556	1.35155	0.10556	1.4167
0.10611	1.35145	0.10611	1.4164
0.10667	1.35135	0.10667	1.4161
0.10722	1.35135	0.10722	1.4161
0.10778	1.35125	0.10778	1.4172
0.10833	1.35125	0.10833	1.4165
0.10889	1.35165	0.10889	1.4162
0.10944	1.35145	0.10944	1.4151
0.11	1.35155	0.11	1.4168
0.11056	1.35115	0.11056	1.4154
0.11111	1.35135	0.11111	1.4165
0.11167	1.35105	0.11167	1.4161
0.11222	1.35125	0.11222	1.4155
0.11278	1.35145	0.11278	1.416
0.11333	1.35135	0.11333	1.4168
0.11389	1.35115	0.11389	1.4167
0.11444	1.35125	0.11444	1.4155
0.115	1.35125	0.115	1.4162
0.11556	1.35095	0.11556	1.4163
0.11611	1.35105	0.11611	1.4157
0.11667	1.35125	0.11667	1.4157
0.11722	1.35155	0.11722	1.4168
0.11778	1.35105	0.11778	1.4157
0.11833	1.35165	0.11833	1.4155
0.11889	1.35155	0.11889	1.4169
0.11944	1.35135	0.11944	1.4163
0.12	1.35125	0.12	1.4158
0.12056	1.35125	0.12056	1.4164
0.12111	1.35165	0.12111	1.4154
0.12167	1.35115	0.12167	1.4163
0.12222	1.35145	0.12222	1.4169
0.12278	1.35165	0.12278	1.4176
0.12333	1.35145	0.12333	1.4173
0.12389	1.35095	0.12389	1.4177
0.12444	1.35145	0.12444	1.4181
0.125	1.35145	0.125	1.4182
0.12556	1.35115	0.12556	1.4188
0.12611	1.35065	0.12611	1.4188
0.12667	1.35115	0.12667	1.4178
0.12722	1.35155	0.12722	1.4191
0.12778	1.35145	0.12778	1.4175
0.12833	1.35115	0.12833	1.4178
0.12889	1.35145	0.12889	1.4189
0.12944	1.35125	0.12944	1.4177
0.13	1.35115	0.13	1.4165
0.13056	1.35115	0.13056	1.4169
0.13111	1.35125	0.13111	1.4166
0.13167	1.35155	0.13167	1.4172
0.13222	1.35105	0.13222	1.4158
0.13278	1.35155	0.13278	1.4158
0.13333	1.35135	0.13333	1.418
0.13389	1.35145	0.13389	1.4181
0.13444	1.35115	0.13444	1.4165
0.135	1.35135	0.135	1.4158
0.13556	1.35105	0.13556	1.4183
0.13611	1.35145	0.13611	1.4162
0.13667	1.35125	0.13667	1.4185
0.13722	1.35155	0.13722	1.4188
0.13778	1.35135	0.13778	1.418
0.13833	1.35155	0.13833	1.4171
0.13889	1.35135	0.13889	1.4199
0.13944	1.35175	0.13944	1.4189
0.14	1.35125	0.14	1.4169
0.14056	1.35165	0.14056	1.4177
0.14111	1.35155	0.14111	1.4186
0.14167	1.35125	0.14167	1.4185
0.14222	1.35115	0.14222	1.4173
0.14278	1.35135	0.14278	1.4179
0.14333	1.35095	0.14333	1.4176
0.14389	1.35125	0.14389	1.4184
0.14444	1.35145	0.14444	1.4181
0.145	1.35095	0.145	1.4172
0.14556	1.35145	0.14556	1.4186
0.14611	1.35135	0.14611	1.4161
0.14667	1.35135	0.14667	1.419
0.14722	1.35185	0.14722	1.4181
0.14778	1.35165	0.14778	1.4174
0.14833	1.35175	0.14833	1.4165
0.14889	1.35145	0.14889	1.4185
0.14944	1.35125	0.14944	1.4187
0.15	1.35185	0.15	1.4179
0.15056	1.35145	0.15056	1.4176
0.15111	1.35145	0.15111	1.4184
0.15167	1.35165	0.15167	1.4178
0.15222	1.35145	0.15222	1.4187
0.15278	1.35165	0.15278	1.4187
0.15333	1.35135	0.15333	1.4159
0.15389	1.35155	0.15389	1.4183
0.15444	1.35105	0.15444	1.4181
0.155	1.35135	0.155	1.4176
0.15556	1.35165	0.15556	1.4169
0.15611	1.35155	0.15611	1.4175
0.15667	1.35175	0.15667	1.4182
0.15722	1.35155	0.15722	1.4169
0.15778	1.35175	0.15778	1.4168
0.15833	1.35155	0.15833	1.4169
0.15889	1.35115	0.15889	1.4163
0.15944	1.35125	0.15944	1.4172
0.16	1.35165	0.16	1.4179
0.16056	1.35175	0.16056	1.4177
0.16111	1.35165	0.16111	1.4168
0.16167	1.35135	0.16167	1.417
0.16222	1.35165	0.16222	1.4174
0.16278	1.35135	0.16278	1.4175
0.16333	1.35155	0.16333	1.417
0.16389	1.35155	0.16389	1.4185
0.16444	1.35115	0.16444	1.4176
0.165	1.35155	0.165	1.4164
0.16556	1.35145	0.16556	1.4168
0.16611	1.35145	0.16611	1.4168
0.16667	1.35165	0.16667	1.4171
0.16722	1.35145	0.16722	1.4175
0.16778	1.35155	0.16778	1.4182
0.16833	1.35185	0.16833	1.4192
0.16889	1.35145	0.16889	1.4165
0.16944	1.35145	0.16944	1.4162
0.17	1.35195	0.17	1.4167
0.17056	1.35185	0.17056	1.4176
0.17111	1.35135	0.17111	1.4172
0.17167	1.35185	0.17167	1.4165
0.17222	1.35155	0.17222	1.4156
0.17278	1.35165	0.17278	1.4161
0.17333	1.35175	0.17333	1.4169
0.17389	1.35215	0.17389	1.4181
0.17444	1.35185	0.17444	1.4156
0.175	1.35145	0.175	1.4185
0.17556	1.35125	0.17556	1.4185
0.17611	1.35165	0.17611	1.4169
0.17667	1.35155	0.17667	1.4155
0.17722	1.35165	0.17722	1.4179
0.17778	1.35145	0.17778	1.4194
0.17833	1.35185	0.17833	1.4169
0.17889	1.35145	0.17889	1.4177
0.17944	1.35195	0.17944	1.4178
0.18	1.35195	0.18	1.4184
0.18056	1.35175	0.18056	1.4166
0.18111	1.35185	0.18111	1.4174
0.18167	1.35155	0.18167	1.4171
0.18222	1.35165	0.18222	1.4172
0.18278	1.35155	0.18278	1.4164
0.18333	1.35155	0.18333	1.4187
0.18389	1.35185	0.18389	1.4175
0.18444	1.35165	0.18444	1.4153
0.185	1.35165	0.185	1.4178
0.18556	1.35175	0.18556	1.4158
0.18611	1.35165	0.18611	1.4169
0.18667	1.35165	0.18667	1.4174
0.18722	1.35185	0.18722	1.4178
0.18778	1.35165	0.18778	1.4179
0.18833	1.35165	0.18833	1.4179
0.18889	1.35165	0.18889	1.4178
0.18944	1.35175	0.18944	1.4165
0.19	1.35175	0.19	1.4156
0.19056	1.35155	0.19056	1.4168
0.19111	1.35175	0.19111	1.4178
0.19167	1.35185	0.19167	1.4171
0.19222	1.35155	0.19222	1.4162
0.19278	1.35175	0.19278	1.4163
0.19333	1.35185	0.19333	1.417
0.19389	1.35185	0.19389	1.417
0.19444	1.35195	0.19444	1.4172
0.195	1.35205	0.195	1.4146
0.19556	1.35185	0.19556	1.4181
0.19611	1.35205	0.19611	1.4165
0.19667	1.35175	0.19667	1.4163
0.19722	1.35215	0.19722	1.4172
0.19778	1.35235	0.19778	1.4163
0.19833	1.35185	0.19833	1.4164
0.19889	1.35165	0.19889	1.4162
0.19944	1.35195	0.19944	1.4159
0.2	1.35195	0.2	1.4168
0.20056	1.35195	0.20056	1.4146
0.20111	1.35165	0.20111	1.4177
0.20167	1.35205	0.20167	1.4162
0.20222	1.35165	0.20222	1.4167
0.20278	1.35185	0.20278	1.4172
0.20333	1.35175	0.20333	1.4167
0.20389	1.35185	0.20389	1.4173
0.20444	1.35185	0.20444	1.4175
0.205	1.35215	0.205	1.4171
0.20556	1.35175	0.20556	1.4172
0.20611	1.35205	0.20611	1.4169
0.20667	1.35145	0.20667	1.4153
0.20722	1.35175	0.20722	1.4162
0.20778	1.35215	0.20778	1.4177
0.20833	1.35165	0.20833	1.4155
0.20889	1.35205	0.20889	1.4154
0.20944	1.35215	0.20944	1.4152
0.21	1.35145	0.21	1.4158
0.21056	1.35165	0.21056	1.4162
0.21111	1.35185	0.21111	1.415
0.21167	1.35195	0.21167	1.4178
0.21222	1.35205	0.21222	1.4161
0.21278	1.35175	0.21278	1.4173
0.21333	1.35205	0.21333	1.4153
0.21389	1.35225	0.21389	1.416
0.21444	1.35195	0.21444	1.4166
0.215	1.35215	0.215	1.4152
0.21556	1.35175	0.21556	1.4156
0.21611	1.35185	0.21611	1.4148
0.21667	1.35155	0.21667	1.4141
0.21722	1.35225	0.21722	1.4152
0.21778	1.35185	0.21778	1.4165
0.21833	1.35195	0.21833	1.4156
0.21889	1.35155	0.21889	1.4161
0.21944	1.35205	0.21944	1.4162
0.22	1.35195	0.22	1.416
0.22056	1.35185	0.22056	1.4142
0.22111	1.35215	0.22111	1.4169
0.22167	1.35205	0.22167	1.4152
0.22222	1.35185	0.22222	1.4158
0.22278	1.35185	0.22278	1.417
0.22333	1.35175	0.22333	1.4166
0.22389	1.35185	0.22389	1.4152
0.22444	1.35155	0.22444	1.4164
0.225	1.35215	0.225	1.4162
0.22556	1.35165	0.22556	1.416
0.22611	1.35235	0.22611	1.4175
0.22667	1.35215	0.22667	1.4168
0.22722	1.35205	0.22722	1.417
0.22778	1.35225	0.22778	1.4159
0.22833	1.35195	0.22833	1.4175
0.22889	1.35175	0.22889	1.4163
0.22944	1.35215	0.22944	1.4185
0.23	1.35245	0.23	1.4169
0.23056	1.35185	0.23056	1.4156
0.23111	1.35215	0.23111	1.4145
0.23167	1.35205	0.23167	1.4159
0.23222	1.35215	0.23222	1.4165
0.23278	1.35205	0.23278	1.4163
0.23333	1.35235	0.23333	1.4158
0.23389	1.35225	0.23389	1.4166
0.23444	1.35235	0.23444	1.4151
0.235	1.35265	0.235	1.4153
0.23556	1.35235	0.23556	1.4161
0.23611	1.35225	0.23611	1.4149
0.23667	1.35255	0.23667	1.4169
0.23722	1.35235	0.23722	1.4158
0.23778	1.35245	0.23778	1.4165
0.23833	1.35215	0.23833	1.417
0.23889	1.35245	0.23889	1.4165
0.23944	1.35275	0.23944	1.4149
0.24	1.35245	0.24	1.4163
0.24056	1.35265	0.24056	1.4161
0.24111	1.35235	0.24111	1.4168
0.24167	1.35205	0.24167	1.4159
0.24222	1.35255	0.24222	1.4149
0.24278	1.35245	0.24278	1.4159
0.24333	1.35245	0.24333	1.4157
0.24389	1.35205	0.24389	1.415
0.24444	1.35235	0.24444	1.416
0.245	1.35255	0.245	1.4179
0.24556	1.35265	0.24556	1.4161
0.24611	1.35265	0.24611	1.4168
0.24667	1.35225	0.24667	1.4156
0.24722	1.35215	0.24722	1.4166
0.24778	1.35205	0.24778	1.4159
0.24833	1.35245	0.24833	1.4166
0.24889	1.35255	0.24889	1.4159
0.24944	1.35215	0.24944	1.4156
0.25	1.35235	0.25	1.4158
0.25056	1.35245	0.25056	1.4156
0.25111	1.35205	0.25111	1.417
0.25167	1.35235	0.25167	1.415
0.25222	1.35265	0.25222	1.4166
0.25278	1.35215	0.25278	1.4156
0.25333	1.35225	0.25333	1.4165
0.25389	1.35195	0.25389	1.4156
0.25444	1.35225	0.25444	1.4168
0.255	1.35235	0.255	1.4157
0.25556	1.35265	0.25556	1.4171
0.25611	1.35275	0.25611	1.4161
0.25667	1.35245	0.25667	1.413
0.25722	1.35245	0.25722	1.4161
0.25778	1.35215	0.25778	1.4175
0.25833	1.35255	0.25833	1.4162
0.25889	1.35245	0.25889	1.416
0.25944	1.35235	0.25944	1.416
0.26	1.35235	0.26	1.416
0.26056	1.35225	0.26056	1.4157
0.26111	1.35265	0.26111	1.4159
0.26167	1.35245	0.26167	1.4156
0.26222	1.35225	0.26222	1.4156
0.26278	1.35235	0.26278	1.4151
0.26333	1.35255	0.26333	1.417
0.26389	1.35265	0.26389	1.4166
0.26444	1.35265	0.26444	1.4152
0.265	1.35235	0.265	1.4162
0.26556	1.35255	0.26556	1.4159
0.26611	1.35235	0.26611	1.4135
0.26667	1.35245	0.26667	1.4166
0.26722	1.35235	0.26722	1.416
0.26778	1.35265	0.26778	1.4159
0.26833	1.35215	0.26833	1.4161
0.26889	1.35275	0.26889	1.4162
0.26944	1.35275	0.26944	1.4147
0.27	1.35265	0.27	1.4147
0.27056	1.35255	0.27056	1.4142
0.27111	1.35275	0.27111	1.4166
0.27167	1.35255	0.27167	1.4151
0.27222	1.35285	0.27222	1.4157
0.27278	1.35295	0.27278	1.4157
0.27333	1.35255	0.27333	1.4166
0.27389	1.35255	0.27389	1.4145
0.27444	1.35245	0.27444	1.4168
0.275	1.35275	0.275	1.4145
0.27556	1.35305	0.27556	1.4133
0.27611	1.35305	0.27611	1.4151
0.27667	1.35245	0.27667	1.4153
0.27722	1.35255	0.27722	1.414
0.27778	1.35255	0.27778	1.4159
0.27833	1.35265	0.27833	1.4157
0.27889	1.35275	0.27889	1.4145
0.27944	1.35265	0.27944	1.4158
0.28	1.35285	0.28	1.4134
0.28056	1.35245	0.28056	1.4154
0.28111	1.35255	0.28111	1.4153
0.28167	1.35255	0.28167	1.4157
0.28222	1.35255	0.28222	1.4155
0.28278	1.35285	0.28278	1.4147
0.28333	1.35275	0.28333	1.4164
0.28389	1.35285	0.28389	1.4149
0.28444	1.35275	0.28444	1.4155
0.285	1.35225	0.285	1.4166
0.28556	1.35265	0.28556	1.4156
0.28611	1.35285	0.28611	1.4165
0.28667	1.35275	0.28667	1.4142
0.28722	1.35275	0.28722	1.4149
0.28778	1.35245	0.28778	1.4157
0.28833	1.35285	0.28833	1.4161
0.28889	1.35275	0.28889	1.4155
0.28944	1.35235	0.28944	1.4158
0.29	1.35275	0.29	1.4155
0.29056	1.35265	0.29056	1.4157
0.29111	1.35265	0.29111	1.4153
0.29167	1.35285	0.29167	1.4155
0.29222	1.35245	0.29222	1.4154
0.29278	1.35285	0.29278	1.4158
0.29333	1.35315	0.29333	1.4162
0.29389	1.35285	0.29389	1.4151
0.29444	1.35255	0.29444	1.4154
0.295	1.35255	0.295	1.4145
0.29556	1.35295	0.29556	1.4164
0.29611	1.35295	0.29611	1.416
0.29667	1.35245	0.29667	1.4156
0.29722	1.35295	0.29722	1.4167
0.29778	1.35285	0.29778	1.4159
0.29833	1.35275	0.29833	1.4158
0.29889	1.35255	0.29889	1.4162
0.29944	1.35275	0.29944	1.4154
0.3	1.35255	0.3	1.4156
0.30056	1.35235	0.30056	1.4148
0.30111	1.35275	0.30111	1.4163
0.30167	1.35275	0.30167	1.4146
0.30222	1.35285	0.30222	1.4152
0.30278	1.35245	0.30278	1.4164
0.30333	1.35305	0.30333	1.4162
0.30389	1.35285	0.30389	1.4154
0.30444	1.35285	0.30444	1.4137
0.305	1.35295	0.305	1.4148
0.30556	1.35245	0.30556	1.4144
0.30611	1.35265	0.30611	1.4151
0.30667	1.35285	0.30667	1.4121
0.30722	1.35245	0.30722	1.4163
0.30778	1.35255	0.30778	1.4157
0.30833	1.35285	0.30833	1.4152
0.30889	1.35285	0.30889	1.4157
0.30944	1.35275	0.30944	1.4131
0.31	1.35265	0.31	1.4155
0.31056	1.35265	0.31056	1.4132
0.31111	1.35275	0.31111	1.415
0.31167	1.35245	0.31167	1.4159
0.31222	1.35245	0.31222	1.415
0.31278	1.35255	0.31278	1.4154
0.31333	1.35285	0.31333	1.4155
0.31389	1.35295	0.31389	1.4133
0.31444	1.35325	0.31444	1.4152
0.315	1.35315	0.315	1.4149
0.31556	1.35255	0.31556	1.4154
0.31611	1.35325	0.31611	1.4163
0.31667	1.35285	0.31667	1.4134
0.31722	1.35345	0.31722	1.415
0.31778	1.35295	0.31778	1.4155
0.31833	1.35305	0.31833	1.4133
0.31889	1.35285	0.31889	1.4164
0.31944	1.35305	0.31944	1.4155
0.32	1.35315	0.32	1.4147
0.32056	1.35315	0.32056	1.4152
0.32111	1.35265	0.32111	1.4148
0.32167	1.35325	0.32167	1.4166
0.32222	1.35245	0.32222	1.416
0.32278	1.35295	0.32278	1.4153
0.32333	1.35295	0.32333	1.4149
0.32389	1.35285	0.32389	1.4158
0.32444	1.35285	0.32444	1.4145
0.325	1.35325	0.325	1.415
0.32556	1.35315	0.32556	1.4139
0.32611	1.35275	0.32611	1.4166
0.32667	1.35325	0.32667	1.4147
0.32722	1.35295	0.32722	1.4154
0.32778	1.35305	0.32778	1.4155
0.32833	1.35295	0.32833	1.4169
0.32889	1.35285	0.32889	1.4155
0.32944	1.35325	0.32944	1.4155
0.33	1.35285	0.33	1.4163
0.33056	1.35315	0.33056	1.4156
0.33111	1.35315	0.33111	1.4156
0.33167	1.35335	0.33167	1.4162
0.33222	1.35285	0.33222	1.4141
0.33278	1.35285	0.33278	1.4151
0.33333	1.35295	0.33333	1.4129
0.33389	1.35305	0.33389	1.4159
0.33444	1.35295	0.33444	1.4143
0.335	1.35285	0.335	1.4165
0.33556	1.35325	0.33556	1.4156
0.33611	1.35335	0.33611	1.4152
0.33667	1.35285	0.33667	1.4133
0.33722	1.35275	0.33722	1.415
0.33778	1.35305	0.33778	1.4152
0.33833	1.35275	0.33833	1.4159
0.33889	1.35305	0.33889	1.4149
0.33944	1.35295	0.33944	1.4156
0.34	1.35295	0.34	1.4147
0.34056	1.35285	0.34056	1.4141
0.34111	1.35315	0.34111	1.4165
0.34167	1.35305	0.34167	1.4146
0.34222	1.35295	0.34222	1.4161
0.34278	1.35285	0.34278	1.4159
0.34333	1.35305	0.34333	1.4148
0.34389	1.35295	0.34389	1.4153
0.34444	1.35325	0.34444	1.4143
0.345	1.35325	0.345	1.4136
0.34556	1.35325	0.34556	1.4137
0.34611	1.35285	0.34611	1.4155
0.34667	1.35295	0.34667	1.4132
0.34722	1.35315	0.34722	1.4165
0.34778	1.35325	0.34778	1.4157
0.34833	1.35315	0.34833	1.4161
0.34889	1.35315	0.34889	1.416
0.34944	1.35315	0.34944	1.4157
0.35	1.35295	0.35	1.416
0.35056	1.35295	0.35056	1.4158
0.35111	1.35305	0.35111	1.4161
0.35167	1.35245	0.35167	1.4163
0.35222	1.35315	0.35222	1.4165
0.35278	1.35345	0.35278	1.4148
0.35333	1.35325	0.35333	1.4162
0.35389	1.35305	0.35389	1.4145
0.35444	1.35305	0.35444	1.4161
0.355	1.35325	0.355	1.4151
0.35556	1.35295	0.35556	1.4138
0.35611	1.35335	0.35611	1.4151
0.35667	1.35325	0.35667	1.4154
0.35722	1.35315	0.35722	1.4162
0.35778	1.35285	0.35778	1.415
0.35833	1.35325	0.35833	1.4141
0.35889	1.35315	0.35889	1.415
0.35944	1.35335	0.35944	1.416
0.36	1.35335	0.36	1.4132
0.36056	1.35325	0.36056	1.4159
0.36111	1.35335	0.36111	1.4136
0.36167	1.35295	0.36167	1.4152
0.36222	1.35315	0.36222	1.4145
0.36278	1.35305	0.36278	1.4155
0.36333	1.35335	0.36333	1.4145
0.36389	1.35305	0.36389	1.415
0.36444	1.35315	0.36444	1.4134
0.365	1.35305	0.365	1.4154
0.36556	1.35275	0.36556	1.4153
0.36611	1.35305	0.36611	1.4164
0.36667	1.35265	0.36667	1.4152
0.36722	1.35325	0.36722	1.4132
0.36778	1.35325	0.36778	1.4136
0.36833	1.35335	0.36833	1.4149
0.36889	1.35325	0.36889	1.4156
0.36944	1.35315	0.36944	1.4154
0.37	1.35325	0.37	1.4149
0.37056	1.35315	0.37056	1.414
0.37111	1.35305	0.37111	1.4143
0.37167	1.35345	0.37167	1.4156
0.37222	1.35325	0.37222	1.4156
0.37278	1.35305	0.37278	1.415
0.37333	1.35325	0.37333	1.4159
0.37389	1.35315	0.37389	1.4154
0.37444	1.35265	0.37444	1.4156
0.375	1.35315	0.375	1.4142
0.37556	1.35325	0.37556	1.413
0.37611	1.35345	0.37611	1.4157
0.37667	1.35315	0.37667	1.4151
0.37722	1.35335	0.37722	1.4128
0.37778	1.35295	0.37778	1.4165
0.37833	1.35315	0.37833	1.4164
0.37889	1.35345	0.37889	1.4138
0.37944	1.35345	0.37944	1.4141
0.38	1.35325	0.38	1.4138
0.38056	1.35365	0.38056	1.4156
0.38111	1.35345	0.38111	1.4137
0.38167	1.35315	0.38167	1.4152
0.38222	1.35345	0.38222	1.4146
0.38278	1.35315	0.38278	1.4154
0.38333	1.35285	0.38333	1.4144
0.38389	1.35345	0.38389	1.4126
0.38444	1.35315	0.38444	1.4141
0.385	1.35305	0.385	1.4152
0.38556	1.35345	0.38556	1.4163
0.38611	1.35315	0.38611	1.4149
0.38667	1.35355	0.38667	1.4148
0.38722	1.35305	0.38722	1.4141
0.38778	1.35355	0.38778	1.4145
0.38833	1.35325	0.38833	1.4146
0.38889	1.35325	0.38889	1.415
0.38944	1.35315	0.38944	1.4157
0.39	1.35345	0.39	1.4144
0.39056	1.35325	0.39056	1.4142
0.39111	1.35295	0.39111	1.4158
0.39167	1.35325	0.39167	1.4156
0.39222	1.35315	0.39222	1.4141
0.39278	1.35315	0.39278	1.4163
0.39333	1.35315	0.39333	1.4148
0.39389	1.35345	0.39389	1.4136
0.39444	1.35325	0.39444	1.4142
0.395	1.35325	0.395	1.4137
0.39556	1.35315	0.39556	1.4144
0.39611	1.35345	0.39611	1.4147
0.39667	1.35345	0.39667	1.4146
0.39722	1.35315	0.39722	1.4152
0.39778	1.35375	0.39778	1.4139
0.39833	1.35325	0.39833	1.4144
0.39889	1.35285	0.39889	1.4149
0.39944	1.35315	0.39944	1.4144
0.4	1.35335	0.4	1.4133
0.40056	1.35335	0.40056	1.4159
0.40111	1.35335	0.40111	1.4151
0.40167	1.35335	0.40167	1.4159
0.40222	1.35315	0.40222	1.4147
0.40278	1.35315	0.40278	1.4155
0.40333	1.35335	0.40333	1.4154
0.40389	1.35335	0.40389	1.4144
0.40444	1.35345	0.40444	1.4138
0.405	1.35375	0.405	1.4153
0.40556	1.35335	0.40556	1.4144
0.40611	1.35345	0.40611	1.4139
0.40667	1.35355	0.40667	1.415
0.40722	1.35315	0.40722	1.4146
0.40778	1.35355	0.40778	1.4131
0.40833	1.35365	0.40833	1.4155
0.40889	1.35375	0.40889	1.4133
0.40944	1.35345	0.40944	1.4139
0.41	1.35335	0.41	1.4125
0.41056	1.35335	0.41056	1.4134
0.41111	1.35365	0.41111	1.415
0.41167	1.35385	0.41167	1.4147
0.41222	1.35375	0.41222	1.4159
0.41278	1.35325	0.41278	1.4138
0.41333	1.35335	0.41333	1.4136
0.41389	1.35355	0.41389	1.4153
0.41444	1.35295	0.41444	1.4139
0.415	1.35345	0.415	1.4126
0.41556	1.35345	0.41556	1.4153
0.41611	1.35365	0.41611	1.4134
0.41667	1.35335	0.41667	1.4148
0.41722	1.35375	0.41722	1.4155
0.41778	1.35355	0.41778	1.4148
0.41833	1.35395	0.41833	1.4153
0.41889	1.35375	0.41889	1.4162
0.41944	1.35365	0.41944	1.4139
0.42	1.35335	0.42	1.4145
0.42056	1.35385	0.42056	1.4153
0.42111	1.35365	0.42111	1.4145
0.42167	1.35355	0.42167	1.414
0.42222	1.35335	0.42222	1.4129
0.42278	1.35345	0.42278	1.4138
0.42333	1.35345	0.42333	1.4138
0.42389	1.35345	0.42389	1.4136
0.42444	1.35375	0.42444	1.4148
0.425	1.35355	0.425	1.4158
0.42556	1.35355	0.42556	1.4135
0.42611	1.35375	0.42611	1.4139
0.42667	1.35335	0.42667	1.4147
0.42722	1.35375	0.42722	1.4143
0.42778	1.35325	0.42778	1.4127
0.42833	1.35355	0.42833	1.4138
0.42889	1.35375	0.42889	1.4156
0.42944	1.35345	0.42944	1.4161
0.43	1.35345	0.43	1.4133
0.43056	1.35325	0.43056	1.4144
0.43111	1.35405	0.43111	1.4127
0.43167	1.35365	0.43167	1.4127
0.43222	1.35365	0.43222	1.4142
0.43278	1.35375	0.43278	1.4153
0.43333	1.35355	0.43333	1.4124
0.43389	1.35375	0.43389	1.414
0.43444	1.35375	0.43444	1.4141
0.435	1.35365	0.435	1.4143
0.43556	1.35375	0.43556	1.4157
0.43611	1.35355	0.43611	1.4159
0.43667	1.35405	0.43667	1.4134
0.43722	1.35375	0.43722	1.4143
0.43778	1.35395	0.43778	1.4134
0.43833	1.35365	0.43833	1.4141
0.43889	1.35345	0.43889	1.4122
0.43944	1.35325	0.43944	1.4149
0.44	1.35285	0.44	1.4153
0.44056	1.35335	0.44056	1.4142
0.44111	1.35395	0.44111	1.4137
0.44167	1.35395	0.44167	1.4151
0.44222	1.35375	0.44222	1.4149
0.44278	1.35335	0.44278	1.4137
0.44333	1.35405	0.44333	1.415
0.44389	1.35395	0.44389	1.4147
0.44444	1.35365	0.44444	1.4137
0.445	1.35365	0.445	1.4138
0.44556	1.35355	0.44556	1.415
0.44611	1.35365	0.44611	1.415
0.44667	1.35405	0.44667	1.414
0.44722	1.35365	0.44722	1.4147
0.44778	1.35395	0.44778	1.4146
0.44833	1.35385	0.44833	1.4137
0.44889	1.35385	0.44889	1.4122
0.44944	1.35375	0.44944	1.4146
0.45	1.35355	0.45	1.4142
0.45056	1.35365	0.45056	1.4155
0.45111	1.35375	0.45111	1.4159
0.45167	1.35375	0.45167	1.4142
0.45222	1.35355	0.45222	1.412
0.45278	1.35385	0.45278	1.4153
0.45333	1.35405	0.45333	1.4147
0.45389	1.35405	0.45389	1.4143
0.45444	1.35385	0.45444	1.4146
0.455	1.35395	0.455	1.4151
0.45556	1.35355	0.45556	1.4142
0.45611	1.35385	0.45611	1.4144
0.45667	1.35325	0.45667	1.4145
0.45722	1.35385	0.45722	1.4124
0.45778	1.35345	0.45778	1.4148
0.45833	1.35345	0.45833	1.4146
0.45889	1.35385	0.45889	1.4148
0.45944	1.35385	0.45944	1.4144
0.46	1.35365	0.46	1.4142
0.46056	1.35385	0.46056	1.4126
0.46111	1.35365	0.46111	1.4138
0.46167	1.35405	0.46167	1.4153
0.46222	1.35395	0.46222	1.4141
0.46278	1.35345	0.46278	1.4135
0.46333	1.35375	0.46333	1.4145
0.46389	1.35395	0.46389	1.4154
0.46444	1.35395	0.46444	1.4135
0.465	1.35365	0.465	1.4121
0.46556	1.35335	0.46556	1.4124
0.46611	1.35385	0.46611	1.4137
0.46667	1.35355	0.46667	1.413
0.46722	1.35415	0.46722	1.4146
0.46778	1.35415	0.46778	1.4142
0.46833	1.35385	0.46833	1.4148
0.46889	1.35395	0.46889	1.4142
0.46944	1.35365	0.46944	1.4139
0.47	1.35385	0.47	1.4154
0.47056	1.35395	0.47056	1.4147
0.47111	1.35415	0.47111	1.415
0.47167	1.35405	0.47167	1.4154
0.47222	1.35355	0.47222	1.411
0.47278	1.35375	0.47278	1.4152
0.47333	1.35375	0.47333	1.4154
0.47389	1.35395	0.47389	1.4145
0.47444	1.35405	0.47444	1.4148
0.475	1.35385	0.475	1.4153
0.47556	1.35385	0.47556	1.4139
0.47611	1.35415	0.47611	1.4139
0.47667	1.35415	0.47667	1.4138
0.47722	1.35375	0.47722	1.413
0.47778	1.35385	0.47778	1.4144
0.47833	1.35405	0.47833	1.4124
0.47889	1.35395	0.47889	1.4145
0.47944	1.35365	0.47944	1.4136
0.48	1.35395	0.48	1.4134
0.48056	1.35405	0.48056	1.414
0.48111	1.35395	0.48111	1.4154
0.48167	1.35395	0.48167	1.4152
0.48222	1.35385	0.48222	1.4131
0.48278	1.35375	0.48278	1.4156
0.48333	1.35385	0.48333	1.4136
0.48389	1.35385	0.48389	1.4119
0.48444	1.35375	0.48444	1.4138
0.485	1.35395	0.485	1.4135
0.48556	1.35385	0.48556	1.4138
0.48611	1.35415	0.48611	1.4145
0.48667	1.35415	0.48667	1.4116
0.48722	1.35395	0.48722	1.4138
0.48778	1.35395	0.48778	1.4136
0.48833	1.35405	0.48833	1.4143
0.48889	1.35345	0.48889	1.4135
0.48944	1.35375	0.48944	1.415
0.49	1.35395	0.49	1.4118
0.49056	1.35375	0.49056	1.4135
0.49111	1.35385	0.49111	1.4138
0.49167	1.35385	0.49167	1.4141
0.49222	1.35385	0.49222	1.4122
0.49278	1.35385	0.49278	1.4148
0.49333	1.35375	0.49333	1.4149
0.49389	1.35375	0.49389	1.4146
0.49444	1.35365	0.49444	1.4154
0.495	1.35365	0.495	1.4155
0.49556	1.35385	0.49556	1.414
0.49611	1.35375	0.49611	1.414
0.49667	1.35365	0.49667	1.415
0.49722	1.35395	0.49722	1.4136
0.49778	1.35375	0.49778	1.4141
0.49833	1.35375	0.49833	1.415
0.49889	1.35395	0.49889	1.4144
0.49944	1.35375	0.49944	1.4142
0.5	1.35355	0.5	1.4139
0.50056	1.35335	0.50056	1.4147
0.50111	1.35385	0.50111	1.4138
0.50167	1.35365	0.50167	1.4129
0.50222	1.35375	0.50222	1.4151
0.50278	1.35405	0.50278	1.4134
0.50333	1.35365	0.50333	1.4122
0.50389	1.35375	0.50389	1.413
0.50444	1.35405	0.50444	1.4133
0.505	1.35395	0.505	1.4111
0.50556	1.35395	0.50556	1.4123
0.50611	1.35395	0.50611	1.4137
0.50667	1.35365	0.50667	1.4134
0.50722	1.35395	0.50722	1.4121
0.50778	1.35395	0.50778	1.4137
0.50833	1.35385	0.50833	1.4142
0.50889	1.35385	0.50889	1.4129
0.50944	1.35375	0.50944	1.4139
0.51	1.35385	0.51	1.413
0.51056	1.35385	0.51056	1.4141
0.51111	1.35435	0.51111	1.4134
0.51167	1.35385	0.51167	1.4119
0.51222	1.35395	0.51222	1.4134
0.51278	1.35405	0.51278	1.4146
0.51333	1.35375	0.51333	1.4148
0.51389	1.35385	0.51389	1.4132
0.51444	1.35415	0.51444	1.4146
0.515	1.35395	0.515	1.4151
0.51556	1.35375	0.51556	1.4142
0.51611	1.35375	0.51611	1.4147
0.51667	1.35385	0.51667	1.4129
0.51722	1.35385	0.51722	1.4128
0.51778	1.35385	0.51778	1.4138
0.51833	1.35385	0.51833	1.4139
0.51889	1.35415	0.51889	1.4132
0.51944	1.35395	0.51944	1.415
0.52	1.35395	0.52	1.4136
0.52056	1.35385	0.52056	1.413
0.52111	1.35395	0.52111	1.4151
0.52167	1.35375	0.52167	1.4137
0.52222	1.35375	0.52222	1.4135
0.52278	1.35365	0.52278	1.4128
0.52333	1.35405	0.52333	1.4151
0.52389	1.35385	0.52389	1.4138
0.52444	1.35365	0.52444	1.4114
0.525	1.35385	0.525	1.412
0.52556	1.35435	0.52556	1.4127
0.52611	1.35435	0.52611	1.4139
0.52667	1.35365	0.52667	1.4134
0.52722	1.35445	0.52722	1.4147
0.52778	1.35405	0.52778	1.4143
0.52833	1.35415	0.52833	1.4141
0.52889	1.35405	0.52889	1.4135
0.52944	1.35395	0.52944	1.4136
0.53	1.35385	0.53	1.4145
0.53056	1.35405	0.53056	1.4143
0.53111	1.35365	0.53111	1.4118
0.53167	1.35405	0.53167	1.413
0.53222	1.35405	0.53222	1.4131
0.53278	1.35385	0.53278	1.4145
0.53333	1.35425	0.53333	1.4114
0.53389	1.35425	0.53389	1.4124
0.53444	1.35385	0.53444	1.4153
0.535	1.35395	0.535	1.4132
0.53556	1.35415	0.53556	1.4135
0.53611	1.35425	0.53611	1.4132
0.53667	1.35435	0.53667	1.4152
0.53722	1.35415	0.53722	1.4141
0.53778	1.35395	0.53778	1.4147
0.53833	1.35415	0.53833	1.4145
0.53889	1.35375	0.53889	1.4139
0.53944	1.35405	0.53944	1.4148
0.54	1.35385	0.54	1.4138
0.54056	1.35405	0.54056	1.4139
0.54111	1.35445	0.54111	1.4145
0.54167	1.35395	0.54167	1.4139
0.54222	1.35435	0.54222	1.4123
0.54278	1.35395	0.54278	1.4138
0.54333	1.35395	0.54333	1.4126
0.54389	1.35405	0.54389	1.4126
0.54444	1.35395	0.54444	1.4155
0.545	1.35375	0.545	1.4141
0.54556	1.35405	0.54556	1.4136
0.54611	1.35405	0.54611	1.4134
0.54667	1.35425	0.54667	1.4147
0.54722	1.35405	0.54722	1.4142
0.54778	1.35395	0.54778	1.4135
0.54833	1.35395	0.54833	1.4141
0.54889	1.35385	0.54889	1.4145
0.54944	1.35415	0.54944	1.4127
0.55	1.35405	0.55	1.4123
0.55056	1.35405	0.55056	1.4143
0.55111	1.35415	0.55111	1.4142
0.55167	1.35415	0.55167	1.4141
0.55222	1.35385	0.55222	1.4144
0.55278	1.35415	0.55278	1.4134
0.55333	1.35375	0.55333	1.4125
0.55389	1.35375	0.55389	1.4125
0.55444	1.35425	0.55444	1.4133
0.555	1.35395	0.555	1.4144
0.55556	1.35395	0.55556	1.4143
0.55611	1.35415	0.55611	1.4132
0.55667	1.35395	0.55667	1.415
0.55722	1.35395	0.55722	1.4139
0.55778	1.35425	0.55778	1.4148
0.55833	1.35445	0.55833	1.4127
0.55889	1.35395	0.55889	1.4113
0.55944	1.35415	0.55944	1.414
0.56	1.35425	0.56	1.4144
0.56056	1.35415	0.56056	1.4141
0.56111	1.35405	0.56111	1.4154
0.56167	1.35425	0.56167	1.4116
0.56222	1.35395	0.56222	1.4136
0.56278	1.35395	0.56278	1.4145
0.56333	1.35425	0.56333	1.4126
0.56389	1.35375	0.56389	1.4118
0.56444	1.35405	0.56444	1.4149
0.565	1.35425	0.565	1.4146
0.56556	1.35415	0.56556	1.4135
0.56611	1.35405	0.56611	1.4123
0.56667	1.35405	0.56667	1.4144
0.56722	1.35425	0.56722	1.4137
0.56778	1.35425	0.56778	1.4121
0.56833	1.35405	0.56833	1.4141
0.56889	1.35425	0.56889	1.4148
0.56944	1.35425	0.56944	1.4139
0.57	1.35385	0.57	1.4147
0.57056	1.35415	0.57056	1.4146
0.57111	1.35385	0.57111	1.4117
0.57167	1.35395	0.57167	1.4143
0.57222	1.35425	0.57222	1.4139
0.57278	1.35435	0.57278	1.4137
0.57333	1.35435	0.57333	1.4118
0.57389	1.35405	0.57389	1.412
0.57444	1.35415	0.57444	1.4149
0.575	1.35405	0.575	1.4146
0.57556	1.35425	0.57556	1.4128
0.57611	1.35405	0.57611	1.4149
0.57667	1.35415	0.57667	1.4142
0.57722	1.35425	0.57722	1.4133
0.57778	1.35395	0.57778	1.414
0.57833	1.35435	0.57833	1.4145
0.57889	1.35415	0.57889	1.4148
0.57944	1.35405	0.57944	1.4137
0.58	1.35425	0.58	1.4143
0.58056	1.35415	0.58056	1.4125
0.58111	1.35415	0.58111	1.4131
0.58167	1.35405	0.58167	1.4144
0.58222	1.35415	0.58222	1.4136
0.58278	1.35405	0.58278	1.4133
0.58333	1.35435	0.58333	1.4138
0.58389	1.35405	0.58389	1.4147
0.58444	1.35425	0.58444	1.4133
0.585	1.35395	0.585	1.4133
0.58556	1.35385	0.58556	1.414
0.58611	1.35435	0.58611	1.4143
0.58667	1.35415	0.58667	1.4133
0.58722	1.35415	0.58722	1.4125
0.58778	1.35435	0.58778	1.4125
0.58833	1.35415	0.58833	1.4135
0.58889	1.35415	0.58889	1.4136
0.58944	1.35415	0.58944	1.4117
0.59	1.35385	0.59	1.4127
0.59056	1.35445	0.59056	1.4143
0.59111	1.35425	0.59111	1.4133
0.59167	1.35435	0.59167	1.4126
0.59222	1.35435	0.59222	1.4136
0.59278	1.35435	0.59278	1.4134
0.59333	1.35415	0.59333	1.4133
0.59389	1.35415	0.59389	1.4137
0.59444	1.35425	0.59444	1.413
0.595	1.35435	0.595	1.414
0.59556	1.35415	0.59556	1.4134
0.59611	1.35385	0.59611	1.4128
0.59667	1.35435	0.59667	1.4129
0.59722	1.35435	0.59722	1.4149
0.59778	1.35465	0.59778	1.4119
0.59833	1.35425	0.59833	1.4111
0.59889	1.35445	0.59889	1.4137
0.59944	1.35435	0.59944	1.4132
0.6	1.35425	0.6	1.4138
0.60056	1.35425	0.60056	1.4132
0.60111	1.35405	0.60111	1.4128
0.60167	1.35425	0.60167	1.4139
0.60222	1.35415	0.60222	1.4106
0.60278	1.35445	0.60278	1.414
0.60333	1.35455	0.60333	1.4118
0.60389	1.35435	0.60389	1.4135
0.60444	1.35445	0.60444	1.4135
0.605	1.35445	0.605	1.4138
0.60556	1.35455	0.60556	1.4144
0.60611	1.35425	0.60611	1.4139
0.60667	1.35425	0.60667	1.4132
0.60722	1.35445	0.60722	1.4138
0.60778	1.35415	0.60778	1.4111
0.60833	1.35435	0.60833	1.4143
0.60889	1.35395	0.60889	1.4132
0.60944	1.35415	0.60944	1.4119
0.61	1.35455	0.61	1.4129
0.61056	1.35435	0.61056	1.4117
0.61111	1.35455	0.61111	1.4122
0.61167	1.35405	0.61167	1.4132
0.61222	1.35405	0.61222	1.4112
0.61278	1.35455	0.61278	1.4134
0.61333	1.35435	0.61333	1.4136
0.61389	1.35435	0.61389	1.4144
0.61444	1.35435	0.61444	1.4144
0.615	1.35405	0.615	1.4143
0.61556	1.35445	0.61556	1.4125
0.61611	1.35435	0.61611	1.4127
0.61667	1.35435	0.61667	1.4131
0.61722	1.35435	0.61722	1.4134
0.61778	1.35425	0.61778	1.4131
0.61833	1.35425	0.61833	1.4129
0.61889	1.35455	0.61889	1.4139
0.61944	1.35465	0.61944	1.4131
0.62	1.35455	0.62	1.4141
0.62056	1.35445	0.62056	1.4128
0.62111	1.35455	0.62111	1.4129
0.62167	1.35455	0.62167	1.413
0.62222	1.35465	0.62222	1.4119
0.62278	1.35445	0.62278	1.4133
0.62333	1.35435	0.62333	1.4135
0.62389	1.35425	0.62389	1.4111
0.62444	1.35425	0.62444	1.4126
0.625	1.35455	0.625	1.4127
0.62556	1.35425	0.62556	1.4132
0.62611	1.35465	0.62611	1.4132
0.62667	1.35425	0.62667	1.4127
0.62722	1.35415	0.62722	1.4138
0.62778	1.35435	0.62778	1.4131
0.62833	1.35475	0.62833	1.4121
0.62889	1.35425	0.62889	1.4116
0.62944	1.35455	0.62944	1.4137
0.63	1.35405	0.63	1.414
0.63056	1.35435	0.63056	1.4137
0.63111	1.35435	0.63111	1.4133
0.63167	1.35415	0.63167	1.4118
0.63222	1.35405	0.63222	1.4142
0.63278	1.35445	0.63278	1.413
0.63333	1.35455	0.63333	1.4143
0.63389	1.35435	0.63389	1.4105
0.63444	1.35435	0.63444	1.4111
0.635	1.35425	0.635	1.4142
0.63556	1.35455	0.63556	1.4125
0.63611	1.35465	0.63611	1.412
0.63667	1.35455	0.63667	1.4134
0.63722	1.35455	0.63722	1.4124
0.63778	1.35445	0.63778	1.4145
0.63833	1.35445	0.63833	1.4123
0.63889	1.35445	0.63889	1.4127
0.63944	1.35415	0.63944	1.4128
0.64	1.35455	0.64	1.4137
0.64056	1.35445	0.64056	1.4127
0.64111	1.35445	0.64111	1.4143
0.64167	1.35385	0.64167	1.4147
0.64222	1.35425	0.64222	1.4133
0.64278	1.35455	0.64278	1.412
0.64333	1.35465	0.64333	1.413
0.64389	1.35445	0.64389	1.4141
0.64444	1.35455	0.64444	1.4127
0.645	1.35435	0.645	1.4121
0.64556	1.35475	0.64556	1.4146
0.64611	1.35435	0.64611	1.4127
0.64667	1.35445	0.64667	1.414
0.64722	1.35445	0.64722	1.4141
0.64778	1.35465	0.64778	1.4114
0.64833	1.35475	0.64833	1.4136
0.64889	1.35435	0.64889	1.4122
0.64944	1.35475	0.64944	1.4131
0.65	1.35445	0.65	1.4121
0.65056	1.35455	0.65056	1.4138
0.65111	1.35455	0.65111	1.4112
0.65167	1.35455	0.65167	1.4135
0.65222	1.35465	0.65222	1.4104
0.65278	1.35455	0.65278	1.412
0.65333	1.35445	0.65333	1.414
0.65389	1.35455	0.65389	1.414
0.65444	1.35465	0.65444	1.4117
0.655	1.35485	0.655	1.4135
0.65556	1.35455	0.65556	1.4117
0.65611	1.35475	0.65611	1.4136
0.65667	1.35465	0.65667	1.4136
0.65722	1.35435	0.65722	1.4124
0.65778	1.35425	0.65778	1.4127
0.65833	1.35445	0.65833	1.4124
0.65889	1.35435	0.65889	1.4134
0.65944	1.35455	0.65944	1.4111
0.66	1.35445	0.66	1.4122
0.66056	1.35455	0.66056	1.4119
0.66111	1.35495	0.66111	1.4114
0.66167	1.35415	0.66167	1.4131
0.66222	1.35465	0.66222	1.4135
0.66278	1.35445	0.66278	1.4132
0.66333	1.35495	0.66333	1.4123
0.66389	1.35475	0.66389	1.4114
0.66444	1.35425	0.66444	1.4139
0.665	1.35435	0.665	1.4108
0.66556	1.35425	0.66556	1.4115
0.66611	1.35445	0.66611	1.4139
0.66667	1.35435	0.66667	1.412
0.66722	1.35425	0.66722	1.4139
0.66778	1.35435	0.66778	1.4136
0.66833	1.35455	0.66833	1.4132
0.66889	1.35435	0.66889	1.4142
0.66944	1.35445	0.66944	1.4135
0.67	1.35475	0.67	1.414
0.67056	1.35435	0.67056	1.4124
0.67111	1.35455	0.67111	1.4125
0.67167	1.35425	0.67167	1.4137
0.67222	1.35485	0.67222	1.4121
0.67278	1.35445	0.67278	1.4126
0.67333	1.35455	0.67333	1.4115
0.67389	1.35435	0.67389	1.4142
0.67444	1.35415	0.67444	1.413
0.675	1.35445	0.675	1.412
0.67556	1.35405	0.67556	1.4113
0.67611	1.35455	0.67611	1.4105
0.67667	1.35425	0.67667	1.4125
0.67722	1.35425	0.67722	1.4134
0.67778	1.35435	0.67778	1.4131
0.67833	1.35445	0.67833	1.4112
0.67889	1.35435	0.67889	1.4137
0.67944	1.35425	0.67944	1.4129
0.68	1.35445	0.68	1.4114
0.68056	1.35465	0.68056	1.4131
0.68111	1.35445	0.68111	1.4118
0.68167	1.35435	0.68167	1.4138
0.68222	1.35465	0.68222	1.4097
0.68278	1.35445	0.68278	1.414
0.68333	1.35455	0.68333	1.4124
0.68389	1.35435	0.68389	1.411
0.68444	1.35425	0.68444	1.411
0.685	1.35445	0.685	1.413
0.68556	1.35435	0.68556	1.4127
0.68611	1.35475	0.68611	1.4137
0.68667	1.35455	0.68667	1.412
0.68722	1.35515	0.68722	1.4127
0.68778	1.35425	0.68778	1.4138
0.68833	1.35415	0.68833	1.4101
0.68889	1.35445	0.68889	1.4139
0.68944	1.35455	0.68944	1.4114
0.69	1.35425	0.69	1.4134
0.69056	1.35475	0.69056	1.411
0.69111	1.35425	0.69111	1.4109
0.69167	1.35435	0.69167	1.4139
0.69222	1.35465	0.69222	1.4113
0.69278	1.35445	0.69278	1.4134
0.69333	1.35425	0.69333	1.4106
0.69389	1.35455	0.69389	1.4132
0.69444	1.35415	0.69444	1.4114
0.695	1.35455	0.695	1.41
0.69556	1.35475	0.69556	1.4129
0.69611	1.35465	0.69611	1.4135
0.69667	1.35445	0.69667	1.4132
0.69722	1.35455	0.69722	1.4118
0.69778	1.35455	0.69778	1.4117
0.69833	1.35475	0.69833	1.4126
0.69889	1.35455	0.69889	1.4115
0.69944	1.35465	0.69944	1.4111
0.7	1.35455	0.7	1.4125
0.70056	1.35445	0.70056	1.4121
0.70111	1.35445	0.70111	1.4121
0.70167	1.35465	0.70167	1.4129
0.70222	1.35465	0.70222	1.4124
0.70278	1.35435	0.70278	1.4124
0.70333	1.35455	0.70333	1.4123
0.70389	1.35445	0.70389	1.4132
0.70444	1.35465	0.70444	1.4134
0.705	1.35475	0.705	1.4124
0.70556	1.35475	0.70556	1.4113
0.70611	1.35465	0.70611	1.4131
0.70667	1.35435	0.70667	1.4126
0.70722	1.35455	0.70722	1.4105
0.70778	1.35455	0.70778	1.4142
0.70833	1.35475	0.70833	1.4126
0.70889	1.35475	0.70889	1.4121
0.70944	1.35475	0.70944	1.413
0.71	1.35475	0.71	1.4118
0.71056	1.35495	0.71056	1.4117
0.71111	1.35435	0.71111	1.4134
0.71167	1.35465	0.71167	1.4128
0.71222	1.35455	0.71222	1.4106
0.71278	1.35475	0.71278	1.412
0.71333	1.35465	0.71333	1.4141
0.71389	1.35445	0.71389	1.4116
0.71444	1.35505	0.71444	1.4134
0.715	1.35475	0.715	1.4126
0.71556	1.35445	0.71556	1.4128
0.71611	1.35425	0.71611	1.4107
0.71667	1.35475	0.71667	1.4117
0.71722	1.35465	0.71722	1.4118
0.71778	1.35445	0.71778	1.4128
0.71833	1.35485	0.71833	1.4141
0.71889	1.35425	0.71889	1.4103
0.71944	1.35465	0.71944	1.4116
0.72	1.35485	0.72	1.4139
0.72056	1.35475	0.72056	1.4129
0.72111	1.35465	0.72111	1.4133
0.72167	1.35465	0.72167	1.4119
0.72222	1.35475	0.72222	1.4091
0.72278	1.35495	0.72278	1.4122
0.72333	1.35445	0.72333	1.4114
0.72389	1.35485	0.72389	1.4128
0.72444	1.35455	0.72444	1.412
0.725	1.35465	0.725	1.4112
0.72556	1.35505	0.72556	1.4135
0.72611	1.35455	0.72611	1.4124
0.72667	1.35445	0.72667	1.4134
0.72722	1.35465	0.72722	1.4099
0.72778	1.35445	0.72778	1.4121
0.72833	1.35475	0.72833	1.4129
0.72889	1.35435	0.72889	1.4122
0.72944	1.35445	0.72944	1.4132
0.73	1.35475	0.73	1.4104
0.73056	1.35465	0.73056	1.4114
0.73111	1.35475	0.73111	1.4111
0.73167	1.35455	0.73167	1.4122
0.73222	1.35445	0.73222	1.4135
0.73278	1.35435	0.73278	1.4109
0.73333	1.35445	0.73333	1.4139
0.73389	1.35475	0.73389	1.4133
0.73444	1.35475	0.73444	1.4122
0.735	1.35475	0.735	1.4128
0.73556	1.35425	0.73556	1.4112
0.73611	1.35445	0.73611	1.4136
0.73667	1.35495	0.73667	1.4122
0.73722	1.35455	0.73722	1.4129
0.73778	1.35455	0.73778	1.4123
0.73833	1.35445	0.73833	1.4132
0.73889	1.35445	0.73889	1.4137
0.73944	1.35455	0.73944	1.4119
0.74	1.35485	0.74	1.4134
0.74056	1.35435	0.74056	1.4126
0.74111	1.35435	0.74111	1.4123
0.74167	1.35455	0.74167	1.4116
0.74222	1.35455	0.74222	1.4124
0.74278	1.35475	0.74278	1.4114
0.74333	1.35525	0.74333	1.4131
0.74389	1.35495	0.74389	1.4127
0.74444	1.35445	0.74444	1.4145
0.745	1.35495	0.745	1.4094
0.74556	1.35475	0.74556	1.4129
0.74611	1.35445	0.74611	1.4123
0.74667	1.35505	0.74667	1.4112
0.74722	1.35485	0.74722	1.4119
0.74778	1.35465	0.74778	1.4132
0.74833	1.35485	0.74833	1.4105
0.74889	1.35485	0.74889	1.4104
0.74944	1.35475	0.74944	1.4123
0.75	1.35485	0.75	1.4112
0.75056	1.35475	0.75056	1.4112
0.75111	1.35445	0.75111	1.4125
0.75167	1.35485	0.75167	1.4136
0.75222	1.35465	0.75222	1.4118
0.75278	1.35495	0.75278	1.4135
0.75333	1.35495	0.75333	1.412
0.75389	1.35455	0.75389	1.4111
0.75444	1.35495	0.75444	1.4123
0.755	1.35465	0.755	1.4124
0.75556	1.35475	0.75556	1.4111
0.75611	1.35455	0.75611	1.4118
0.75667	1.35515	0.75667	1.4125
0.75722	1.35485	0.75722	1.4113
0.75778	1.35475	0.75778	1.4126
0.75833	1.35495	0.75833	1.413
0.75889	1.35465	0.75889	1.4118
0.75944	1.35475	0.75944	1.412
0.76	1.35505	0.76	1.4115
0.76056	1.35505	0.76056	1.4084
0.76111	1.35505	0.76111	1.4122
0.76167	1.35465	0.76167	1.4121
0.76222	1.35475	0.76222	1.4126
0.76278	1.35485	0.76278	1.4114
0.76333	1.35505	0.76333	1.414
0.76389	1.35465	0.76389	1.4132
0.76444	1.35495	0.76444	1.412
0.765	1.35435	0.765	1.4125
0.76556	1.35485	0.76556	1.4137
0.76611	1.35465	0.76611	1.4135
0.76667	1.35455	0.76667	1.4128
0.76722	1.35475	0.76722	1.4144
0.76778	1.35465	0.76778	1.4111
0.76833	1.35465	0.76833	1.4111
0.76889	1.35495	0.76889	1.4133
0.76944	1.35455	0.76944	1.4104
0.77	1.35485	0.77	1.413
0.77056	1.35475	0.77056	1.4128
0.77111	1.35465	0.77111	1.4125
0.77167	1.35445	0.77167	1.4102
0.77222	1.35465	0.77222	1.4098
0.77278	1.35485	0.77278	1.4135
0.77333	1.35485	0.77333	1.4132
0.77389	1.35455	0.77389	1.4117
0.77444	1.35485	0.77444	1.4129
0.775	1.35455	0.775	1.413
0.77556	1.35465	0.77556	1.4121
0.77611	1.35505	0.77611	1.4122
0.77667	1.35475	0.77667	1.4092
0.77722	1.35485	0.77722	1.4128
0.77778	1.35485	0.77778	1.4116
0.77833	1.35495	0.77833	1.4098
0.77889	1.35465	0.77889	1.412
0.77944	1.35495	0.77944	1.411
0.78	1.35465	0.78	1.4111
0.78056	1.35475	0.78056	1.4125
0.78111	1.35485	0.78111	1.4125
0.78167	1.35475	0.78167	1.4128
0.78222	1.35445	0.78222	1.4113
0.78278	1.35505	0.78278	1.4113
0.78333	1.35485	0.78333	1.4126
0.78389	1.35485	0.78389	1.4118
0.78444	1.35475	0.78444	1.4125
0.785	1.35515	0.785	1.4103
0.78556	1.35475	0.78556	1.4115
0.78611	1.35465	0.78611	1.41
0.78667	1.35515	0.78667	1.4122
0.78722	1.35465	0.78722	1.4126
0.78778	1.35465	0.78778	1.4118
0.78833	1.35495	0.78833	1.4117
0.78889	1.35485	0.78889	1.4107
0.78944	1.35485	0.78944	1.411
0.79	1.35495	0.79	1.4117
0.79056	1.35505	0.79056	1.4112
0.79111	1.35515	0.79111	1.4122
0.79167	1.35495	0.79167	1.4114
0.79222	1.35455	0.79222	1.4132
0.79278	1.35475	0.79278	1.4115
0.79333	1.35465	0.79333	1.4096
0.79389	1.35475	0.79389	1.4128
0.79444	1.35465	0.79444	1.412
0.795	1.35465	0.795	1.4111
0.79556	1.35505	0.79556	1.4128
0.79611	1.35475	0.79611	1.4121
0.79667	1.35465	0.79667	1.4119
0.79722	1.35485	0.79722	1.4128
0.79778	1.35495	0.79778	1.412
0.79833	1.35475	0.79833	1.4104
0.79889	1.35495	0.79889	1.4126
0.79944	1.35485	0.79944	1.411
0.8	1.35485	0.8	1.4131
0.80056	1.35495	0.80056	1.4114
0.80111	1.35475	0.80111	1.4122
0.80167	1.35495	0.80167	1.4111
0.80222	1.35475	0.80222	1.4124
0.80278	1.35475	0.80278	1.4109
0.80333	1.35475	0.80333	1.4125
0.80389	1.35475	0.80389	1.4113
0.80444	1.35475	0.80444	1.411
0.805	1.35475	0.805	1.412
0.80556	1.35475	0.80556	1.4124
0.80611	1.35465	0.80611	1.4113
0.80667	1.35485	0.80667	1.4101
0.80722	1.35505	0.80722	1.4108
0.80778	1.35465	0.80778	1.4113
0.80833	1.35465	0.80833	1.4108
0.80889	1.35545	0.80889	1.4123
0.80944	1.35495	0.80944	1.4125
0.81	1.35455	0.81	1.4106
0.81056	1.35475	0.81056	1.4101
0.81111	1.35475	0.81111	1.4128
0.81167	1.35475	0.81167	1.4098
0.81222	1.35505	0.81222	1.4129
0.81278	1.35475	0.81278	1.4121
0.81333	1.35485	0.81333	1.4116
0.81389	1.35465	0.81389	1.4112
0.81444	1.35485	0.81444	1.4117
0.815	1.35485	0.815	1.4096
0.81556	1.35485	0.81556	1.4113
0.81611	1.35485	0.81611	1.4116
0.81667	1.35465	0.81667	1.4105
0.81722	1.35465	0.81722	1.4101
0.81778	1.35485	0.81778	1.4125
0.81833	1.35495	0.81833	1.4114
0.81889	1.35505	0.81889	1.4115
0.81944	1.35535	0.81944	1.4111
0.82	1.35485	0.82	1.4109
0.82056	1.35505	0.82056	1.4126
0.82111	1.35475	0.82111	1.41
0.82167	1.35495	0.82167	1.4112
0.82222	1.35515	0.82222	1.4123
0.82278	1.35485	0.82278	1.4113
0.82333	1.35475	0.82333	1.4088
0.82389	1.35465	0.82389	1.4127
0.82444	1.35465	0.82444	1.413
0.825	1.35475	0.825	1.4096
0.82556	1.35465	0.82556	1.4099
0.82611	1.35475	0.82611	1.4136
0.82667	1.35505	0.82667	1.4112
0.82722	1.35455	0.82722	1.4098
0.82778	1.35485	0.82778	1.4103
0.82833	1.35505	0.82833	1.4124
0.82889	1.35485	0.82889	1.4129
0.82944	1.35485	0.82944	1.4132
0.83	1.35475	0.83	1.4099
0.83056	1.35475	0.83056	1.4118
0.83111	1.35485	0.83111	1.4114
0.83167	1.35475	0.83167	1.4112
0.83222	1.35485	0.83222	1.4112
0.83278	1.35515	0.83278	1.4099
0.83333	1.35505	0.83333	1.4115
0.83389	1.35515	0.83389	1.4093
0.83444	1.35485	0.83444	1.4115
0.835	1.35475	0.835	1.4118
0.83556	1.35475	0.83556	1.4106
0.83611	1.35485	0.83611	1.4112
0.83667	1.35505	0.83667	1.4096
0.83722	1.35455	0.83722	1.4116
0.83778	1.35495	0.83778	1.4121
0.83833	1.35465	0.83833	1.4118
0.83889	1.35495	0.83889	1.4123
0.83944	1.35485	0.83944	1.4125
0.84	1.35495	0.84	1.4131
0.84056	1.35505	0.84056	1.4087
0.84111	1.35515	0.84111	1.4116
0.84167	1.35475	0.84167	1.4115
0.84222	1.35465	0.84222	1.4091
0.84278	1.35485	0.84278	1.4107
0.84333	1.35525	0.84333	1.4126
0.84389	1.35505	0.84389	1.4108
0.84444	1.35445	0.84444	1.4128
0.845	1.35505	0.845	1.4116
0.84556	1.35495	0.84556	1.4119
0.84611	1.35505	0.84611	1.4118
0.84667	1.35495	0.84667	1.4098
0.84722	1.35485	0.84722	1.4129
0.84778	1.35525	0.84778	1.4107
0.84833	1.35465	0.84833	1.4123
0.84889	1.35455	0.84889	1.4115
0.84944	1.35505	0.84944	1.4091
0.85	1.35495	0.85	1.4102
0.85056	1.35475	0.85056	1.412
0.85111	1.35485	0.85111	1.4101
0.85167	1.35505	0.85167	1.4128
0.85222	1.35465	0.85222	1.4109
0.85278	1.35515	0.85278	1.4098
0.85333	1.35495	0.85333	1.411
0.85389	1.35485	0.85389	1.4124
0.85444	1.35485	0.85444	1.4109
0.855	1.35515	0.855	1.4106
0.85556	1.35485	0.85556	1.4103
0.85611	1.35515	0.85611	1.4112
0.85667	1.35485	0.85667	1.4106
0.85722	1.35545	0.85722	1.4123
0.85778	1.35505	0.85778	1.4103
0.85833	1.35525	0.85833	1.4118
0.85889	1.35505	0.85889	1.4113
0.85944	1.35485	0.85944	1.4113
0.86	1.35475	0.86	1.4103
0.86056	1.35495	0.86056	1.4103
0.86111	1.35495	0.86111	1.4086
0.86167	1.35515	0.86167	1.4109
0.86222	1.35515	0.86222	1.4108
0.86278	1.35495	0.86278	1.4116
0.86333	1.35495	0.86333	1.4123
0.86389	1.35495	0.86389	1.412
0.86444	1.35505	0.86444	1.411
0.865	1.35535	0.865	1.411
0.86556	1.35495	0.86556	1.4099
0.86611	1.35495	0.86611	1.4095
0.86667	1.35485	0.86667	1.4093
0.86722	1.35505	0.86722	1.4101
0.86778	1.35505	0.86778	1.4119
0.86833	1.35485	0.86833	1.4113
0.86889	1.35505	0.86889	1.411
0.86944	1.35495	0.86944	1.4108
0.87	1.35485	0.87	1.4097
0.87056	1.35505	0.87056	1.4116
0.87111	1.35535	0.87111	1.4114
0.87167	1.35475	0.87167	1.4076
0.87222	1.35515	0.87222	1.4118
0.87278	1.35475	0.87278	1.4113
0.87333	1.35505	0.87333	1.411
0.87389	1.35495	0.87389	1.413
0.87444	1.35525	0.87444	1.411
0.875	1.35535	0.875	1.4125
0.87556	1.35495	0.87556	1.41
0.87611	1.35535	0.87611	1.4106
0.87667	1.35485	0.87667	1.4097
0.87722	1.35495	0.87722	1.4113
0.87778	1.35525	0.87778	1.4113
0.87833	1.35455	0.87833	1.4121
0.87889	1.35495	0.87889	1.4107
0.87944	1.35495	0.87944	1.4104
0.88	1.35495	0.88	1.4108
0.88056	1.35495	0.88056	1.409
0.88111	1.35495	0.88111	1.4107
0.88167	1.35535	0.88167	1.4114
0.88222	1.35495	0.88222	1.411
0.88278	1.35525	0.88278	1.4105
0.88333	1.35515	0.88333	1.4095
0.88389	1.35435	0.88389	1.41
0.88444	1.35515	0.88444	1.4092
0.885	1.35495	0.885	1.4126
0.88556	1.35515	0.88556	1.4099
0.88611	1.35505	0.88611	1.4113
0.88667	1.35505	0.88667	1.411
0.88722	1.35505	0.88722	1.4091
0.88778	1.35525	0.88778	1.412
0.88833	1.35535	0.88833	1.4107
0.88889	1.35535	0.88889	1.4109
0.88944	1.35505	0.88944	1.412
0.89	1.35515	0.89	1.4097
0.89056	1.35505	0.89056	1.41
0.89111	1.35505	0.89111	1.4109
0.89167	1.35505	0.89167	1.4113
0.89222	1.35505	0.89222	1.4104
0.89278	1.35485	0.89278	1.4106
0.89333	1.35515	0.89333	1.4109
0.89389	1.35515	0.89389	1.4108
0.89444	1.35525	0.89444	1.4112
0.895	1.35515	0.895	1.4099
0.89556	1.35485	0.89556	1.4108
0.89611	1.35515	0.89611	1.4107
0.89667	1.35495	0.89667	1.4101
0.89722	1.35495	0.89722	1.4105
0.89778	1.35515	0.89778	1.4106
0.89833	1.35545	0.89833	1.4088
0.89889	1.35525	0.89889	1.4106
0.89944	1.35515	0.89944	1.4109
0.9	1.35535	0.9	1.4102
0.90056	1.35505	0.90056	1.4073
0.90111	1.35495	0.90111	1.4092
0.90167	1.35485	0.90167	1.4114
0.90222	1.35495	0.90222	1.4104
0.90278	1.35505	0.90278	1.4103
0.90333	1.35515	0.90333	1.4112
0.90389	1.35525	0.90389	1.4115
0.90444	1.35525	0.90444	1.4091
0.905	1.35505	0.905	1.41
0.90556	1.35485	0.90556	1.4095
0.90611	1.35525	0.90611	1.4121
0.90667	1.35475	0.90667	1.4111
0.90722	1.35495	0.90722	1.4122
0.90778	1.35555	0.90778	1.411
0.90833	1.35525	0.90833	1.4103
0.90889	1.35495	0.90889	1.4108
0.90944	1.35515	0.90944	1.4106
0.91	1.35475	0.91	1.4103
0.91056	1.35465	0.91056	1.4102
0.91111	1.35505	0.91111	1.4117
0.91167	1.35515	0.91167	1.4095
0.91222	1.35515	0.91222	1.4099
0.91278	1.35485	0.91278	1.4095
0.91333	1.35505	0.91333	1.4103
0.91389	1.35465	0.91389	1.4091
0.91444	1.35515	0.91444	1.4104
0.915	1.35535	0.915	1.4094
0.91556	1.35515	0.91556	1.4104
0.91611	1.35535	0.91611	1.4099
0.91667	1.35525	0.91667	1.4088
0.91722	1.35505	0.91722	1.4105
0.91778	1.35525	0.91778	1.4101
0.91833	1.35515	0.91833	1.4122
0.91889	1.35505	0.91889	1.4096
0.91944	1.35525	0.91944	1.4107
0.92	1.35565	0.92	1.4104
0.92056	1.35555	0.92056	1.4116
0.92111	1.35515	0.92111	1.4105
0.92167	1.35565	0.92167	1.4097
0.92222	1.35535	0.92222	1.4093
0.92278	1.35505	0.92278	1.4112
0.92333	1.35485	0.92333	1.4082
0.92389	1.35555	0.92389	1.4089
0.92444	1.35505	0.92444	1.4102
0.925	1.35505	0.925	1.4118
0.92556	1.35545	0.92556	1.4115
0.92611	1.35525	0.92611	1.4112
0.92667	1.35525	0.92667	1.4104
0.92722	1.35505	0.92722	1.4117
0.92778	1.35535	0.92778	1.4113
0.92833	1.35515	0.92833	1.4113
0.92889	1.35545	0.92889	1.4092
0.92944	1.35495	0.92944	1.4092
0.93	1.35485	0.93	1.4088
0.93056	1.35545	0.93056	1.411
0.93111	1.35515	0.93111	1.4087
0.93167	1.35525	0.93167	1.4108
0.93222	1.35515	0.93222	1.4103
0.93278	1.35545	0.93278	1.4096
0.93333	1.35535	0.93333	1.4113
0.93389	1.35545	0.93389	1.4099
0.93444	1.35535	0.93444	1.4101
0.935	1.35495	0.935	1.4103
0.93556	1.35545	0.93556	1.4103
0.93611	1.35505	0.93611	1.4095
0.93667	1.35495	0.93667	1.411
0.93722	1.35485	0.93722	1.4115
0.93778	1.35525	0.93778	1.4093
0.93833	1.35505	0.93833	1.4111
0.93889	1.35515	0.93889	1.4107
0.93944	1.35515	0.93944	1.4104
0.94	1.35565	0.94	1.41
0.94056	1.35525	0.94056	1.4105
0.94111	1.35515	0.94111	1.4106
0.94167	1.35545	0.94167	1.4091
0.94222	1.35505	0.94222	1.4089
0.94278	1.35525	0.94278	1.4095
0.94333	1.35505	0.94333	1.4104
0.94389	1.35525	0.94389	1.4098
0.94444	1.35535	0.94444	1.4097
0.945	1.35505	0.945	1.4095
0.94556	1.35505	0.94556	1.4104
0.94611	1.35515	0.94611	1.4103
0.94667	1.35545	0.94667	1.412
0.94722	1.35515	0.94722	1.4106
0.94778	1.35515	0.94778	1.4102
0.94833	1.35505	0.94833	1.4096
0.94889	1.35495	0.94889	1.4103
0.94944	1.35505	0.94944	1.4113
0.95	1.35535	0.95	1.4104
0.95056	1.35525	0.95056	1.4108
0.95111	1.35545	0.95111	1.4103
0.95167	1.35545	0.95167	1.4108
0.95222	1.35505	0.95222	1.4112
0.95278	1.35505	0.95278	1.4083
0.95333	1.35535	0.95333	1.4104
0.95389	1.35505	0.95389	1.4103
0.95444	1.35525	0.95444	1.4099
0.955	1.35495	0.955	1.4099
0.95556	1.35505	0.95556	1.4093
0.95611	1.35525	0.95611	1.4107
0.95667	1.35515	0.95667	1.4069
0.95722	1.35505	0.95722	1.4107
0.95778	1.35505	0.95778	1.4108
0.95833	1.35485	0.95833	1.4077
0.95889	1.35495	0.95889	1.4106
0.95944	1.35535	0.95944	1.4104
0.96	1.35485	0.96	1.4102
0.96056	1.35535	0.96056	1.4106
0.96111	1.35495	0.96111	1.4103
0.96167	1.35495	0.96167	1.4111
0.96222	1.35525	0.96222	1.4085
0.96278	1.35525	0.96278	1.4102
0.96333	1.35515	0.96333	1.4106
0.96389	1.35535	0.96389	1.4087
0.96444	1.35505	0.96444	1.4101
0.965	1.35535	0.965	1.4076
0.96556	1.35525	0.96556	1.4101
0.96611	1.35555	0.96611	1.4091
0.96667	1.35525	0.96667	1.4118
0.96722	1.35515	0.96722	1.4074
0.96778	1.35515	0.96778	1.4092
0.96833	1.35545	0.96833	1.4092
0.96889	1.35525	0.96889	1.4092
0.96944	1.35485	0.96944	1.4101
0.97	1.35535	0.97	1.4113
0.97056	1.35515	0.97056	1.4096
0.97111	1.35525	0.97111	1.4103
0.97167	1.35525	0.97167	1.4102
0.97222	1.35495	0.97222	1.4111
0.97278	1.35525	0.97278	1.4075
0.97333	1.35535	0.97333	1.4109
0.97389	1.35515	0.97389	1.41
0.97444	1.35535	0.97444	1.4092
0.975	1.35505	0.975	1.4097
0.97556	1.35505	0.97556	1.4111
0.97611	1.35535	0.97611	1.4113
0.97667	1.35535	0.97667	1.4101
0.97722	1.35505	0.97722	1.4109
0.97778	1.35535	0.97778	1.4102
0.97833	1.35525	0.97833	1.4103
0.97889	1.35535	0.97889	1.4103
0.97944	1.35555	0.97944	1.4103
0.98	1.35545	0.98	1.4113
0.98056	1.35555	0.98056	1.4101
0.98111	1.35515	0.98111	1.4114
0.98167	1.35515	0.98167	1.4071
0.98222	1.35535	0.98222	1.4109
0.98278	1.35505	0.98278	1.4097
0.98333	1.35545	0.98333	1.4105
0.98389	1.35515	0.98389	1.4103
0.98444	1.35515	0.98444	1.409
0.985	1.35535	0.985	1.4103
0.98556	1.35545	0.98556	1.4092
0.98611	1.35505	0.98611	1.411
0.98667	1.35545	0.98667	1.4102
0.98722	1.35555	0.98722	1.4113
0.98778	1.35545	0.98778	1.4098
0.98833	1.35525	0.98833	1.4098
0.98889	1.35545	0.98889	1.4081
0.98944	1.35505	0.98944	1.4104
0.99	1.35525	0.99	1.4103
0.99056	1.35515	0.99056	1.4086
0.99111	1.35545	0.99111	1.41
0.99167	1.35505	0.99167	1.4092
0.99222	1.35495	0.99222	1.409
0.99278	1.35495	0.99278	1.4092
0.99333	1.35515	0.99333	1.4111
0.99389	1.35545	0.99389	1.4109
0.99444	1.35495	0.99444	1.4102
0.995	1.35525	0.995	1.4105
0.99556	1.35535	0.99556	1.4105
0.99611	1.35505	0.99611	1.4111
0.99667	1.35545	0.99667	1.4108
0.99722	1.35505	0.99722	1.41
0.99778	1.35535	0.99778	1.4109
0.99833	1.35535	0.99833	1.4111
0.99889	1.35525	0.99889	1.4112
0.99944	1.35515	0.99944	1.4103
1	1.35515	1	1.4095
1.00056	1.35545	1.00056	1.4105
1.00111	1.35525	1.00111	1.4091
1.00167	1.35525	1.00167	1.4091
1.00222	1.35545	1.00222	1.4094
1.00278	1.35535	1.00278	1.4105
1.00333	1.35535	1.00333	1.4103
1.00389	1.35535	1.00389	1.4099
1.00444	1.35565	1.00444	1.4115
1.005	1.35515	1.005	1.4116
1.00556	1.35535	1.00556	1.4083
1.00611	1.35535	1.00611	1.4095
1.00667	1.35525	1.00667	1.4115
1.00722	1.35555	1.00722	1.4102
1.00778	1.35515	1.00778	1.4087
1.00833	1.35505	1.00833	1.4123
1.00889	1.35555	1.00889	1.4112
1.00944	1.35525	1.00944	1.4097
1.01	1.35515	1.01	1.4082
1.01056	1.35535	1.01056	1.4099
1.01111	1.35555	1.01111	1.4114
1.01167	1.35525	1.01167	1.409
1.01222	1.35545	1.01222	1.4102
1.01278	1.35525	1.01278	1.4097
1.01333	1.35535	1.01333	1.4101
1.01389	1.35515	1.01389	1.4105
1.01444	1.35505	1.01444	1.4096
1.015	1.35535	1.015	1.4105
1.01556	1.35525	1.01556	1.4087
1.01611	1.35505	1.01611	1.4093
1.01667	1.35535	1.01667	1.4104
1.01722	1.35525	1.01722	1.4106
1.01778	1.35515	1.01778	1.4099
1.01833	1.35545	1.01833	1.4095
1.01889	1.35525	1.01889	1.4081
1.01944	1.35505	1.01944	1.4066
1.02	1.35535	1.02	1.4097
1.02056	1.35545	1.02056	1.4099
1.02111	1.35545	1.02111	1.4094
1.02167	1.35555	1.02167	1.4085
1.02222	1.35535	1.02222	1.409
1.02278	1.35585	1.02278	1.4094
1.02333	1.35505	1.02333	1.4101
1.02389	1.35535	1.02389	1.4095
1.02444	1.35555	1.02444	1.4099
1.025	1.35515	1.025	1.4096
1.02556	1.35505	1.02556	1.4101
1.02611	1.35535	1.02611	1.4088
1.02667	1.35515	1.02667	1.4094
1.02722	1.35515	1.02722	1.4108
1.02778	1.35535	1.02778	1.4102
1.02833	1.35535	1.02833	1.4095
1.02889	1.35535	1.02889	1.4121
1.02944	1.35555	1.02944	1.4093
1.03	1.35555	1.03	1.4074
1.03056	1.35555	1.03056	1.4111
1.03111	1.35515	1.03111	1.4109
1.03167	1.35495	1.03167	1.41
1.03222	1.35555	1.03222	1.4106
1.03278	1.35525	1.03278	1.4089
1.03333	1.35535	1.03333	1.4083
1.03389	1.35505	1.03389	1.4091
1.03444	1.35505	1.03444	1.4095
1.035	1.35565	1.035	1.4123
1.03556	1.35545	1.03556	1.4099
1.03611	1.35555	1.03611	1.4101
1.03667	1.35555	1.03667	1.4106
1.03722	1.35575	1.03722	1.4118
1.03778	1.35495	1.03778	1.4097
1.03833	1.35515	1.03833	1.4105
1.03889	1.35555	1.03889	1.4095
1.03944	1.35545	1.03944	1.4119
1.04	1.35565	1.04	1.4098
1.04056	1.35555	1.04056	1.4071
1.04111	1.35545	1.04111	1.4098
1.04167	1.35545	1.04167	1.4084
1.04222	1.35535	1.04222	1.4077
1.04278	1.35555	1.04278	1.4121
1.04333	1.35535	1.04333	1.4104
1.04389	1.35555	1.04389	1.4093
1.04444	1.35565	1.04444	1.4099
1.045	1.35525	1.045	1.4105
1.04556	1.35545	1.04556	1.4079
1.04611	1.35525	1.04611	1.4109
1.04667	1.35535	1.04667	1.409
1.04722	1.35545	1.04722	1.41
1.04778	1.35515	1.04778	1.411
1.04833	1.35545	1.04833	1.4104
1.04889	1.35535	1.04889	1.4117
1.04944	1.35525	1.04944	1.4093
1.05	1.35535	1.05	1.4108
1.05056	1.35555	1.05056	1.4109
1.05111	1.35565	1.05111	1.4098
1.05167	1.35555	1.05167	1.4101
1.05222	1.35535	1.05222	1.4093
1.05278	1.35555	1.05278	1.412
1.05333	1.35545	1.05333	1.4106
1.05389	1.35565	1.05389	1.4071
1.05444	1.35555	1.05444	1.4108
1.055	1.35545	1.055	1.41
1.05556	1.35605	1.05556	1.4083
1.05611	1.35545	1.05611	1.4097
1.05667	1.35515	1.05667	1.4107
1.05722	1.35565	1.05722	1.4105
1.05778	1.35545	1.05778	1.408
1.05833	1.35545	1.05833	1.41
1.05889	1.35555	1.05889	1.4111
1.05944	1.35535	1.05944	1.4082
1.06	1.35565	1.06	1.4105
1.06056	1.35555	1.06056	1.4097
1.06111	1.35535	1.06111	1.4129
1.06167	1.35525	1.06167	1.4113
1.06222	1.35545	1.06222	1.4119
1.06278	1.35575	1.06278	1.4118
1.06333	1.35525	1.06333	1.4121
1.06389	1.35555	1.06389	1.4117
1.06444	1.35575	1.06444	1.4112
1.065	1.35535	1.065	1.4127
1.06556	1.35565	1.06556	1.4122
1.06611	1.35575	1.06611	1.4119
1.06667	1.35545	1.06667	1.4123
1.06722	1.35565	1.06722	1.4128
1.06778	1.35545	1.06778	1.4124
1.06833	1.35545	1.06833	1.412
1.06889	1.35525	1.06889	1.4117
1.06944	1.35555	1.06944	1.411
1.07	1.35555	1.07	1.412
1.07056	1.35535	1.07056	1.4116
1.07111	1.35555	1.07111	1.4114
1.07167	1.35545	1.07167	1.4121
1.07222	1.35555	1.07222	1.4126
1.07278	1.35575	1.07278	1.4108
1.07333	1.35575	1.07333	1.4124
1.07389	1.35545	1.07389	1.4119
1.07444	1.35515	1.07444	1.4112
1.075	1.35555	1.075	1.4115
1.07556	1.35545	1.07556	1.4116
1.07611	1.35565	1.07611	1.4114
1.07667	1.35535	1.07667	1.4115
1.07722	1.35545	1.07722	1.411
1.07778	1.35515	1.07778	1.4117
1.07833	1.35545	1.07833	1.4114
1.07889	1.35565	1.07889	1.411
1.07944	1.35545	1.07944	1.4101
1.08	1.35555	1.08	1.4102
1.08056	1.35545	1.08056	1.4112
1.08111	1.35535	1.08111	1.4105
1.08167	1.35565	1.08167	1.4117
1.08222	1.35555	1.08222	1.4116
1.08278	1.35525	1.08278	1.4098
1.08333	1.35575	1.08333	1.41
1.08389	1.35555	1.08389	1.4108
1.08444	1.35545	1.08444	1.4105
1.085	1.35565	1.085	1.4105
1.08556	1.35565	1.08556	1.4101
1.08611	1.35565	1.08611	1.4106
1.08667	1.35555	1.08667	1.4101
1.08722	1.35555	1.08722	1.4117
1.08778	1.35555	1.08778	1.4107
1.08833	1.35545	1.08833	1.4091
1.08889	1.35575	1.08889	1.4101
1.08944	1.35565	1.08944	1.4107
1.09	1.35555	1.09	1.4101
1.09056	1.35515	1.09056	1.4111
1.09111	1.35575	1.09111	1.41
1.09167	1.35555	1.09167	1.4112
1.09222	1.35575	1.09222	1.411
1.09278	1.35555	1.09278	1.41
1.09333	1.35545	1.09333	1.4105
1.09389	1.35545	1.09389	1.4107
1.09444	1.35565	1.09444	1.411
1.095	1.35575	1.095	1.4095
1.09556	1.35525	1.09556	1.4086
1.09611	1.35595	1.09611	1.4106
1.09667	1.35605	1.09667	1.4095
1.09722	1.35575	1.09722	1.4112
1.09778	1.35535	1.09778	1.4099
1.09833	1.35545	1.09833	1.4106
1.09889	1.35585	1.09889	1.41
1.09944	1.35535	1.09944	1.4098
1.1	1.35535	1.1	1.4105
1.10056	1.35545	1.10056	1.4106
1.10111	1.35545	1.10111	1.4099
1.10167	1.35565	1.10167	1.4098
1.10222	1.35575	1.10222	1.4098
1.10278	1.35555	1.10278	1.4103
1.10333	1.35555	1.10333	1.4104
1.10389	1.35585	1.10389	1.409
1.10444	1.35545	1.10444	1.4112
1.105	1.35585	1.105	1.4094
1.10556	1.35575	1.10556	1.41
1.10611	1.35555	1.10611	1.41
1.10667	1.35565	1.10667	1.4089
1.10722	1.35535	1.10722	1.4107
1.10778	1.35525	1.10778	1.4102
1.10833	1.35545	1.10833	1.4097
1.10889	1.35535	1.10889	1.4099
1.10944	1.35535	1.10944	1.4099
1.11	1.35555	1.11	1.4097
[truncated: 34,002 more rows]

## Sheet: Figure 2d inset
Charge (C)	Formate FE (%)
50	97.32
100	98.33
150	95.42
200	95.9
250	96.78

## Sheet: Figure 3a
NiMn-MORH																									NiMn-MORD
OCP		1.12 V		1.22 V		1.32 V		1.37 V		1.42 V		1.47 V		1.52 V		1.42 V		1.32 V		1.22 V		1.12 V			OCP		1.12 V		1.22 V		1.32 V		1.37 V		1.42 V		1.47 V		1.52 V		1.42 V		1.32 V		1.22 V		1.12 V
Raman shift (cm-2)	Intensity (arb. units)	Raman shift (cm-2)	Intensity (arb. units)	Raman shift (cm-2)	Intensity (arb. units)	Raman shift (cm-2)	Intensity (arb. units)	Raman shift (cm-2)	Intensity (arb. units)	Raman shift (cm-2)	Intensity (arb. units)	Raman shift (cm-2)	Intensity (arb. units)	Raman shift (cm-2)	Intensity (arb. units)	Raman shift (cm-2)	Intensity (arb. units)	Raman shift (cm-2)	Intensity (arb. units)	Raman shift (cm-2)	Intensity (arb. units)	Raman shift (cm-2)	Intensity (arb. units)		Raman shift (cm-2)	Intensity (arb. units)	Raman shift (cm-2)	Intensity (arb. units)	Raman shift (cm-2)	Intensity (arb. units)	Raman shift (cm-2)	Intensity (arb. units)	Raman shift (cm-2)	Intensity (arb. units)	Raman shift (cm-2)	Intensity (arb. units)	Raman shift (cm-2)	Intensity (arb. units)	Raman shift (cm-2)	Intensity (arb. units)	Raman shift (cm-2)	Intensity (arb. units)	Raman shift (cm-2)	Intensity (arb. units)	Raman shift (cm-2)	Intensity (arb. units)	Raman shift (cm-2)	Intensity (arb. units)
100.919	149.642	100.919	161.663	100.919	134.4	100.919	107.237	100.919	95.234	100.919	119.225	100.919	111.233	100.919	118.414	101.218	106.441	101.218	143.608	101.218	154.043	101.218	172.044		100.797	203.971	101.245	194.788	101.245	196.406	101.245	203.575	101.245	197.213	101.245	206.019	101.245	175.599	101.245	204.806	101.245	-151.95	101.245	-149.591	101.245	-194.363	101.245	-157.585
102.204	156.443	102.204	147.264	102.204	133.6	102.204	100.838	102.204	95.635	102.204	118.426	102.204	117.234	102.204	112.414	102.503	96.042	102.503	135.608	102.503	146.844	102.503	160.845		102.082	205.97	102.53	195.988	102.53	197.606	102.53	195.175	102.53	202.013	102.53	209.62	102.53	177.599	102.53	192.806	102.53	-155.549	102.53	-151.19	102.53	-202.362	102.53	-153.985
103.489	157.644	103.489	151.666	103.489	133.2	103.489	115.639	103.489	98.436	103.489	117.226	103.489	114.434	103.489	118.415	103.788	110.844	103.788	141.208	103.788	153.246	103.788	162.846		103.367	206.369	103.815	203.987	103.815	196.806	103.815	200.374	103.815	203.213	103.815	217.62	103.815	178.399	103.815	200.406	103.815	-161.948	103.815	-141.99	103.815	-191.561	103.815	-152.385
104.773	153.645	104.773	148.067	104.773	128.4	104.773	110.84	104.773	98.437	104.773	123.627	104.773	117.635	104.773	120.415	105.072	104.845	105.072	142.008	105.072	152.847	105.072	160.048		104.651	207.169	105.1	195.587	105.1	206.006	105.1	199.973	105.1	198.414	105.1	210.821	105.1	177.199	105.1	195.207	105.1	-154.746	105.1	-147.19	105.1	-203.56	105.1	-155.184
106.058	156.846	106.058	150.069	106.058	127.2	106.058	107.641	106.058	84.838	106.058	122.428	106.058	109.236	106.058	114.416	106.357	102.046	106.357	140.809	106.357	150.848	106.357	151.249		105.936	199.968	106.385	185.987	106.385	202.006	106.385	185.173	106.385	194.814	106.385	205.221	106.385	171.599	106.385	186.007	106.385	-168.745	106.385	-155.99	106.385	-208.359	106.385	-157.984
107.342	158.847	107.342	144.471	107.342	131.6	107.342	109.242	107.342	91.639	107.342	118.028	107.342	111.237	107.342	115.616	107.641	108.447	107.641	136.409	107.641	151.649	107.641	154.45		107.22	199.167	107.669	182.786	107.669	199.607	107.669	195.572	107.669	198.814	107.669	207.622	107.669	168.399	107.669	186.407	107.669	-159.944	107.669	-155.189	107.669	-209.158	107.669	-155.584
108.626	147.648	108.626	143.272	108.626	120	108.626	106.443	108.626	89.64	108.626	118.429	108.626	106.838	108.626	109.616	108.925	104.848	108.925	137.209	108.925	153.25	108.925	156.051		108.504	199.167	108.953	175.586	108.953	193.607	108.953	190.371	108.953	196.815	108.953	206.822	108.953	168.799	108.953	186.007	108.953	-159.143	108.953	-147.589	108.953	-199.557	108.953	-156.783
109.909	147.649	109.909	136.474	109.909	124	109.909	104.844	109.909	98.841	109.909	116.43	109.909	109.239	109.909	116.417	110.208	100.049	110.208	138.009	110.208	142.051	110.208	158.852		109.788	197.166	110.237	180.386	110.237	198.007	110.237	179.971	110.237	200.815	110.237	198.822	110.237	165.599	110.237	184.007	110.237	-161.541	110.237	-153.589	110.237	-205.557	110.237	-161.183
111.193	150.45	111.193	142.475	111.193	120.8	111.193	111.245	111.193	89.642	111.193	118.03	111.193	108.439	111.193	111.217	111.492	101.65	111.492	135.609	111.492	147.252	111.492	147.253		111.071	191.165	111.52	180.785	111.52	191.207	111.52	199.57	111.52	182.815	111.52	207.623	111.52	168.399	111.52	183.207	111.52	-167.94	111.52	-160.389	111.52	-207.556	111.52	-161.583
112.476	153.651	112.476	150.077	112.476	134.4	112.476	107.646	112.476	92.042	112.476	118.031	112.476	112.04	112.476	108.017	112.775	106.851	112.775	134.41	112.775	146.053	112.775	158.854		112.354	201.564	112.804	191.985	112.804	194.807	112.804	187.569	112.804	196.816	112.804	202.023	112.804	168.799	112.804	185.208	112.804	-156.739	112.804	-156.388	112.804	-206.355	112.804	-159.182
113.759	148.852	113.759	150.879	113.759	128	113.759	105.647	113.759	97.643	113.759	117.631	113.759	120.041	113.759	116.418	114.058	104.052	114.058	139.21	114.058	155.654	114.058	164.855		113.637	202.764	114.087	191.585	114.087	196.007	114.087	197.169	114.087	192.416	114.087	206.024	114.087	169.199	114.087	186.008	114.087	-164.738	114.087	-163.988	114.087	-196.354	114.087	-165.182
115.042	151.253	115.042	136.88	115.042	126.8	115.042	107.648	115.042	92.444	115.042	117.632	115.042	104.042	115.042	120.818	115.341	96.853	115.341	130.01	115.341	149.256	115.341	156.457		114.92	190.363	115.369	185.585	115.369	179.208	115.369	189.168	115.369	190.816	115.369	197.224	115.369	164.799	115.369	186.408	115.369	-158.736	115.369	-168.388	115.369	-211.153	115.369	-171.181
116.325	144.454	116.325	128.482	116.325	113.6	116.325	106.448	116.325	86.845	116.325	116.033	116.325	105.643	116.325	118.418	116.623	95.254	116.623	124.41	116.623	148.057	116.623	149.258		116.203	197.962	116.652	181.184	116.652	180.808	116.652	186.768	116.652	182.017	116.652	200.825	116.652	160.399	116.652	186.008	116.652	-167.535	116.652	-156.388	116.652	-207.552	116.652	-167.581
117.607	150.456	117.607	145.683	117.607	127.2	117.607	101.249	117.607	85.646	117.607	113.233	117.607	104.044	117.607	100.819	117.906	94.855	117.906	133.61	117.906	137.258	117.906	153.259		117.485	194.761	117.934	177.984	117.934	185.608	117.934	196.767	117.934	188.817	117.934	200.425	117.934	169.999	117.934	189.608	117.934	-166.734	117.934	-159.587	117.934	-211.951	117.934	-159.981
118.889	144.857	118.889	146.085	118.889	118.4	118.889	90.85	118.889	88.047	118.889	111.634	118.889	108.444	118.889	103.619	119.188	105.256	119.188	133.211	119.188	139.659	119.188	148.46		118.768	192.361	119.217	178.384	119.217	187.608	119.217	185.566	119.217	191.217	119.217	202.426	119.217	159.999	119.217	179.608	119.217	-167.932	119.217	-161.187	119.217	-207.15	119.217	-169.18
120.171	150.058	120.171	137.687	120.171	122	120.171	103.651	120.171	86.848	120.171	111.635	120.171	103.245	120.171	106.019	120.47	98.857	120.47	128.811	120.47	141.26	120.47	154.461		120.05	187.56	120.499	171.583	120.499	187.608	120.499	183.966	120.499	182.018	120.499	200.026	120.499	167.199	120.499	186.008	120.499	-168.731	120.499	-171.187	120.499	-203.949	120.499	-167.18
121.453	143.259	121.453	136.888	121.453	121.2	121.453	94.852	121.453	87.649	121.453	111.235	121.453	104.046	121.453	110.82	121.752	101.258	121.752	139.211	121.752	143.261	121.752	154.862		121.332	188.359	121.78	183.183	121.78	179.608	121.78	183.165	121.78	185.218	121.78	200.827	121.78	160.799	121.78	181.609	121.78	-169.93	121.78	-155.587	121.78	-203.148	121.78	-170.38
122.735	153.66	122.735	135.69	122.735	119.6	122.735	96.853	122.735	85.25	122.735	111.236	122.735	105.647	122.735	115.62	123.033	98.859	123.033	128.011	123.033	137.262	123.033	150.463		122.613	195.158	123.062	187.983	123.062	184.008	123.062	179.564	123.062	190.418	123.062	197.227	123.062	166.799	123.062	185.209	123.062	-171.529	123.062	-167.986	123.062	-212.747	123.062	-171.179
124.016	141.661	124.016	134.091	124.016	117.6	124.016	102.054	124.016	84.85	124.016	110.037	124.016	99.248	124.016	106.421	124.315	99.261	124.315	133.611	124.315	136.863	124.315	151.265		123.895	185.558	124.343	173.182	124.343	185.609	124.343	185.964	124.343	176.419	124.343	198.428	124.343	158.799	124.343	175.609	124.343	-176.727	124.343	-167.186	124.343	-212.746	124.343	-169.179
125.297	150.462	125.297	146.093	125.297	123.2	125.297	98.455	125.297	83.651	125.297	120.037	125.297	102.449	125.297	104.421	125.596	98.462	125.596	134.412	125.596	142.865	125.596	153.266		125.176	186.757	125.624	171.582	125.624	180.409	125.624	191.163	125.624	187.219	125.624	194.028	125.624	166.399	125.624	182.809	125.624	-171.126	125.624	-157.186	125.624	-213.545	125.624	-160.778
126.578	149.263	126.578	142.095	126.578	120.8	126.578	102.456	126.578	88.452	126.578	106.838	126.578	106.85	126.578	112.821	126.877	98.063	126.877	134.012	126.877	137.666	126.877	154.867		126.457	190.356	126.905	186.782	126.905	188.809	126.905	187.162	126.905	195.219	126.905	206.029	126.905	167.599	126.905	184.409	126.905	-159.125	126.905	-160.786	126.905	-198.344	126.905	-163.978
127.859	146.064	127.859	143.696	127.859	126	127.859	106.457	127.859	86.053	127.859	110.039	127.859	94.85	127.859	107.622	128.158	90.064	128.158	140.812	128.158	140.467	128.158	150.868		127.738	181.155	128.184	182.781	128.184	184.809	128.184	186.362	128.184	186.42	128.184	200.029	128.184	162.399	128.184	182.409	128.184	-174.724	128.184	-162.785	128.184	-205.943	128.184	-164.378
129.14	139.265	129.14	133.298	129.14	118	129.14	92.058	129.14	84.054	129.14	112.839	129.14	100.851	129.14	102.422	129.438	98.465	129.438	130.812	129.438	144.468	129.438	146.869		129.018	187.155	129.465	183.581	129.465	181.209	129.465	183.561	129.465	188.82	129.465	198.03	129.465	165.599	129.465	185.21	129.465	-173.922	129.465	-166.385	129.465	-207.942	129.465	-171.977
130.42	143.666	130.42	127.299	130.42	110.4	130.42	98.059	130.42	88.055	130.42	112.04	130.42	99.252	130.42	99.622	130.718	94.866	130.718	132.412	130.718	136.869	130.718	152.87		130.299	180.754	130.745	172.781	130.745	184.809	130.745	186.36	130.745	185.22	130.745	184.83	130.745	155.999	130.745	182.81	130.745	-173.521	130.745	-169.985	130.745	-218.341	130.745	-177.977
131.7	133.667	131.7	132.901	131.7	115.6	131.7	97.66	131.7	82.856	131.7	110.04	131.7	103.653	131.7	101.623	131.998	96.067	131.998	127.613	131.998	136.07	131.998	140.871		131.579	187.153	132.025	179.58	132.025	175.21	132.025	182.36	132.025	180.021	132.025	192.431	132.025	155.599	132.025	179.61	132.025	-172.72	132.025	-168.385	132.025	-208.74	132.025	-168.777
132.98	136.068	132.98	131.703	132.98	112.4	132.98	92.061	132.98	79.257	132.98	107.641	132.98	100.854	132.98	101.223	133.278	91.268	133.278	120.813	133.278	141.671	133.278	151.672		132.859	181.552	133.305	170.38	133.305	184.81	133.305	179.159	133.305	187.621	133.305	190.031	133.305	159.599	133.305	180.01	133.305	-181.918	133.305	-168.784	133.305	-213.539	133.305	-173.576
134.258	142.469	134.258	139.304	134.258	119.2	134.258	96.462	134.258	85.257	134.258	101.242	134.258	102.055	134.258	108.823	134.556	97.669	134.556	129.213	134.556	142.472	134.556	144.074		134.138	180.352	134.585	178.38	134.585	175.21	134.585	183.559	134.585	180.021	134.585	194.432	134.585	166.399	134.585	179.21	134.585	-180.717	134.585	-165.584	134.585	-216.339	134.585	-169.176
135.538	136.871	135.538	134.106	135.538	107.6	135.538	98.863	135.538	78.458	135.538	107.242	135.538	104.055	135.538	106.824	135.836	101.27	135.836	131.213	135.836	142.073	135.836	148.475		135.418	187.151	135.864	171.18	135.864	186.41	135.864	180.358	135.864	186.422	135.864	192.432	135.864	155.199	135.864	175.21	135.864	-179.516	135.864	-166.384	135.864	-213.138	135.864	-175.975
136.817	143.672	136.817	142.907	136.817	117.2	136.817	91.664	136.817	88.459	136.817	106.043	136.817	100.056	136.817	109.624	137.115	92.871	137.115	127.213	137.115	141.675	137.115	144.876		136.696	190.75	137.144	178.379	137.144	175.21	137.144	177.157	137.144	186.822	137.144	201.633	137.144	157.999	137.144	176.011	137.144	-161.515	137.144	-172.784	137.144	-212.737	137.144	-169.175
138.096	146.073	138.096	136.509	138.096	115.2	138.096	102.065	138.096	88.86	138.096	106.044	138.096	102.057	138.096	105.625	138.394	96.872	138.394	126.014	138.394	144.476	138.394	145.277		137.975	183.549	138.423	169.979	138.423	182.41	138.423	176.357	138.423	188.422	138.423	192.833	138.423	160.799	138.423	173.211	138.423	-171.913	138.423	-167.183	138.423	-221.936	138.423	-173.575
139.375	139.274	139.375	129.711	139.375	114.4	139.375	94.066	139.375	76.861	139.375	106.844	139.375	94.058	139.375	98.025	139.673	100.873	139.673	125.614	139.673	140.077	139.673	140.478		139.254	181.949	139.702	165.579	139.702	174.81	139.702	171.156	139.702	177.623	139.702	190.834	139.702	158.799	139.702	173.211	139.702	-183.512	139.702	-179.183	139.702	-221.135	139.702	-173.174
140.654	143.275	140.654	138.112	140.654	114	140.654	86.467	140.654	80.062	140.654	110.845	140.654	102.459	140.654	94.425	140.952	98.474	140.952	128.414	140.952	135.278	140.952	146.079		140.533	187.548	140.979	166.378	140.979	177.611	140.979	171.555	140.979	178.023	140.979	192.034	140.979	160.799	140.979	168.811	140.979	-178.311	140.979	-168.783	140.979	-216.734	140.979	-181.574
141.932	139.276	141.932	132.514	141.932	114	141.932	93.668	141.932	77.663	141.932	112.446	141.932	95.66	141.932	93.626	142.23	81.275	142.23	126.814	142.23	132.479	142.23	149.28		141.811	183.947	142.257	163.178	142.257	182.011	142.257	173.955	142.257	176.423	142.257	188.435	142.257	158.399	142.257	170.811	142.257	-178.71	142.257	-175.183	142.257	-217.133	142.257	-176.374
143.21	130.077	143.21	136.915	143.21	117.2	143.21	82.068	143.21	85.664	143.21	100.046	143.21	100.46	143.21	95.626	143.508	93.276	143.508	126.814	143.508	134.48	143.508	140.881		143.089	192.746	143.535	173.178	143.535	180.411	143.535	181.554	143.535	182.824	143.535	190.035	143.535	155.999	143.535	172.011	143.535	-173.508	143.535	-176.382	143.535	-221.932	143.535	-186.373
144.487	137.278	144.487	134.117	144.487	114.4	144.487	87.269	144.487	71.665	144.487	106.047	144.487	92.861	144.487	102.426	144.785	98.478	144.785	126.815	144.785	136.881	144.785	139.683		144.367	177.546	144.813	172.777	144.813	177.611	144.813	170.753	144.813	179.224	144.813	192.036	144.813	165.599	144.813	178.011	144.813	-184.307	144.813	-179.182	144.813	-215.931	144.813	-180.373
145.765	137.679	145.765	127.319	145.765	107.2	145.765	92.87	145.765	78.465	145.765	100.448	145.765	95.262	145.765	96.027	146.063	89.679	146.063	127.615	146.063	141.282	146.063	138.484		145.644	177.945	146.091	176.377	146.091	176.411	146.091	177.953	146.091	173.224	146.091	190.436	146.091	151.599	146.091	168.412	146.091	-185.506	146.091	-176.782	146.091	-217.93	146.091	-177.972
147.043	136.88	147.043	130.52	147.043	121.6	147.043	90.071	147.043	81.666	147.043	108.848	147.043	91.663	147.043	108.827	147.34	94.88	147.34	124.415	147.34	134.883	147.34	145.285		146.921	183.144	147.369	173.177	147.369	177.211	147.369	183.552	147.369	179.225	147.369	181.637	147.369	159.199	147.369	174.812	147.369	-175.104	147.369	-167.982	147.369	-213.529	147.369	-173.172
148.32	138.481	148.32	137.322	148.32	111.999	148.32	90.472	148.32	83.267	148.32	110.449	148.32	96.464	148.32	102.027	148.618	92.881	148.618	126.415	148.618	140.885	148.618	146.486		148.199	186.743	148.646	181.176	148.646	186.411	148.646	183.152	148.646	179.225	148.646	195.237	148.646	158.399	148.646	171.612	148.646	-181.503	148.646	-163.982	148.646	-215.928	148.646	-173.172
149.597	134.882	149.597	139.323	149.597	106.799	149.597	94.473	149.597	81.668	149.597	102.849	149.597	86.865	149.597	106.028	149.895	91.282	149.895	122.815	149.895	129.686	149.895	148.487		149.476	179.543	149.922	167.176	149.922	186.812	149.922	178.351	149.922	184.825	149.922	184.438	149.922	165.199	149.922	168.012	149.922	-176.302	149.922	-172.781	149.922	-213.527	149.922	-178.371
150.874	134.483	150.874	132.525	150.874	114.799	150.874	91.674	150.874	76.869	150.874	104.85	150.874	100.465	150.874	104.028	151.172	92.083	151.172	123.216	151.172	138.887	151.172	149.688		150.753	187.942	151.199	174.776	151.199	176.412	151.199	179.15	151.199	176.026	151.199	180.038	151.199	153.999	151.199	176.412	151.199	-180.301	151.199	-176.381	151.199	-216.726	151.199	-178.771
152.149	137.684	152.149	134.927	152.149	106.399	152.149	100.475	152.149	78.87	152.149	96.051	152.149	99.666	152.149	105.629	152.447	90.884	152.447	128.816	152.447	136.888	152.447	144.489		152.03	187.941	152.475	163.976	152.475	180.412	152.475	175.15	152.475	172.826	152.475	199.239	152.475	166.799	152.475	171.212	152.475	-175.899	152.475	-176.381	152.475	-221.525	152.475	-178.371
153.426	134.485	153.426	123.728	153.426	105.199	153.426	88.876	153.426	81.271	153.426	103.651	153.426	95.667	153.426	106.829	153.724	96.485	153.724	125.616	153.724	127.689	153.724	141.691		153.305	180.34	153.752	175.975	153.752	173.612	153.752	173.549	153.752	180.426	153.752	189.639	153.752	154.799	153.752	164.413	153.752	-182.698	153.752	-170.781	153.752	-231.124	153.752	-179.57
154.702	135.687	154.702	134.93	154.702	102.399	154.702	86.477	154.702	76.072	154.702	99.652	154.702	93.268	154.702	102.029	155	84.886	155	122.416	155	133.69	155	140.092		154.581	173.94	155.028	158.775	155.028	175.212	155.028	177.548	155.028	174.027	155.028	182.84	155.028	159.599	155.028	178.413	155.028	-184.697	155.028	-168.38	155.028	-220.723	155.028	-181.97
155.979	139.688	155.979	134.132	155.979	114.799	155.979	90.078	155.979	83.273	155.979	113.653	155.979	100.869	155.979	102.83	156.276	87.287	156.276	127.616	156.276	132.891	156.276	139.693		155.858	180.739	156.303	178.775	156.303	176.012	156.303	179.548	156.303	172.827	156.303	188.84	156.303	163.199	156.303	181.213	156.303	-184.695	156.303	-174.78	156.303	-223.922	156.303	-179.969
157.253	131.289	157.253	134.533	157.253	106.799	157.253	90.079	157.253	72.073	157.253	101.253	157.253	95.27	157.253	95.23	157.55	87.288	157.55	120.417	157.55	132.092	157.55	143.294		157.134	181.938	157.579	170.374	157.579	171.613	157.579	177.147	157.579	175.227	157.579	184.841	157.579	158.799	157.579	172.413	157.579	-185.094	157.579	-178.78	157.579	-222.322	157.579	-188.369
158.529	128.09	158.529	127.335	158.529	109.199	158.529	83.68	158.529	68.074	158.529	101.254	158.529	95.67	158.529	95.23	158.826	94.889	158.826	119.617	158.826	135.293	158.826	140.895		158.408	180.737	158.855	168.374	158.855	173.213	158.855	177.546	158.855	176.828	158.855	184.441	158.855	158.399	158.855	168.813	158.855	-184.293	158.855	-181.98	158.855	-230.721	158.855	-179.569
159.804	129.291	159.804	130.936	159.804	111.999	159.804	84.481	159.804	78.475	159.804	103.655	159.804	97.671	159.804	102.431	160.102	85.29	160.102	127.617	160.102	127.295	160.102	135.296		159.683	175.537	160.13	168.374	160.13	173.213	160.13	165.146	160.13	176.428	160.13	185.642	160.13	145.599	160.13	170.413	160.13	-174.292	160.13	-173.979	160.13	-221.52	160.13	-181.168
161.08	133.692	161.08	126.138	161.08	111.199	161.08	91.282	161.08	78.476	161.08	106.055	161.08	94.872	161.08	104.031	161.377	88.891	161.377	120.817	161.377	128.896	161.377	138.097		160.959	181.136	161.404	165.973	161.404	175.213	161.404	177.545	161.404	179.628	161.404	174.442	161.404	158.799	161.404	173.214	161.404	-182.69	161.404	-175.579	161.404	-230.319	161.404	-183.168
162.353	136.093	162.353	130.94	162.353	104.399	162.353	88.883	162.353	84.877	162.353	103.656	162.353	99.673	162.353	101.631	162.651	87.692	162.651	123.217	162.651	131.697	162.651	140.098		162.234	174.335	162.679	158.773	162.679	174.413	162.679	172.745	162.679	173.229	162.679	186.043	162.679	149.599	162.679	166.414	162.679	-181.889	162.679	-177.179	162.679	-220.318	162.679	-186.368
163.628	130.894	163.628	133.741	163.628	107.199	163.628	87.284	163.628	83.678	163.628	99.657	163.628	94.074	163.628	103.632	163.925	79.693	163.925	129.618	163.925	126.098	163.925	140.5		163.507	179.534	163.954	163.573	163.954	172.413	163.954	173.544	163.954	178.029	163.954	185.643	163.954	157.999	163.954	165.614	163.954	-182.688	163.954	-176.379	163.954	-221.917	163.954	-181.567
164.903	132.495	164.903	129.343	164.903	111.199	164.903	84.485	164.903	76.879	164.903	104.857	164.903	96.475	164.903	96.832	165.2	85.294	165.2	126.818	165.2	133.699	165.2	146.501		164.782	180.734	165.228	164.372	165.228	175.213	165.228	164.343	165.228	167.229	165.228	184.443	165.228	159.599	165.228	166.814	165.228	-177.887	165.228	-171.578	165.228	-232.316	165.228	-180.767
166.178	142.096	166.178	129.344	166.178	107.199	166.178	88.486	166.178	71.28	166.178	98.858	166.178	94.876	166.178	94.832	166.475	85.296	166.475	125.218	166.475	118.9	166.475	132.102		166.057	183.533	166.501	161.572	166.501	176.414	166.501	174.343	166.501	172.83	166.501	179.244	166.501	151.599	166.501	166.014	166.501	-181.485	166.501	-187.178	166.501	-227.515	166.501	-187.967
167.45	136.097	167.45	129.346	167.45	113.999	167.45	86.887	167.45	81.68	167.45	102.458	167.45	100.076	167.45	98.433	167.747	96.097	167.747	116.018	167.747	138.101	167.747	140.503		167.331	173.132	167.776	162.372	167.776	169.214	167.776	170.742	167.776	178.83	167.776	186.444	167.776	153.199	167.776	172.414	167.776	-180.284	167.776	-172.378	167.776	-216.714	167.776	-181.166
168.724	136.898	168.724	131.348	168.724	105.999	168.724	88.887	168.724	77.681	168.724	104.859	168.724	90.477	168.724	100.433	169.021	82.098	169.021	123.218	169.021	127.702	169.021	134.104		168.604	172.331	169.05	156.771	169.05	179.214	169.05	171.141	169.05	176.03	169.05	184.045	169.05	151.998	169.05	170.814	169.05	-194.283	169.05	-178.378	169.05	-223.113	169.05	-178.766
169.998	132.499	169.998	126.949	169.998	99.599	169.998	79.688	169.998	73.282	169.998	96.06	169.998	94.478	169.998	93.634	170.295	86.899	170.295	114.019	170.295	130.903	170.295	134.905		169.878	171.931	170.322	162.371	170.322	173.614	170.322	173.141	170.322	165.631	170.322	179.245	170.322	152.798	170.322	165.215	170.322	-185.081	170.322	-190.377	170.322	-226.712	170.322	-189.165
171.271	132.9	171.271	128.551	171.271	105.599	171.271	85.289	171.271	84.483	171.271	106.06	171.271	89.679	171.271	91.634	171.567	86.5	171.567	123.619	171.567	128.505	171.567	138.906		171.151	172.73	171.596	161.971	171.596	167.214	171.596	173.94	171.596	167.631	171.596	176.846	171.596	155.598	171.596	169.615	171.596	-184.28	171.596	-187.177	171.596	-223.511	171.596	-187.165
172.544	129.702	172.544	126.552	172.544	107.599	172.544	82.49	172.544	74.084	172.544	97.661	172.544	91.68	172.544	94.034	172.841	90.901	172.841	120.419	172.841	126.106	172.841	132.107		172.423	173.929	172.869	159.171	172.869	166.014	172.869	166.339	172.869	169.631	172.869	180.846	172.869	148.798	172.869	174.015	172.869	-184.679	172.869	-172.777	172.869	-227.51	172.869	-180.365
173.817	129.703	173.817	123.754	173.817	101.199	173.817	81.291	173.817	72.485	173.817	96.462	173.817	88.881	173.817	99.635	174.114	85.702	174.114	116.819	174.114	128.907	174.114	138.509		173.697	171.129	174.141	167.17	174.141	168.414	174.141	176.739	174.141	167.231	174.141	182.847	174.141	147.998	174.141	170.815	174.141	-185.878	174.141	-184.777	174.141	-224.309	174.141	-193.564
175.089	127.304	175.089	125.756	175.089	107.999	175.089	75.692	175.089	76.486	175.089	96.462	175.089	93.681	175.089	98.435	175.385	84.103	175.385	117.619	175.385	124.108	175.385	126.11		174.97	176.728	175.414	163.17	175.414	171.215	175.414	168.338	175.414	170.832	175.414	183.647	175.414	149.598	175.414	166.015	175.414	-186.276	175.414	-184.776	175.414	-232.708	175.414	-187.164
176.362	131.705	176.362	132.557	176.362	104.799	176.362	84.893	176.362	68.087	176.362	106.063	176.362	92.082	176.362	94.435	176.658	80.504	176.658	126.42	176.658	132.109	176.658	135.711		176.241	177.527	176.687	161.17	176.687	172.415	176.687	161.138	176.687	173.232	176.687	182.848	176.687	158.398	176.687	168.015	176.687	-184.675	176.687	-176.776	176.687	-221.507	176.687	-185.164
177.634	126.906	177.634	124.959	177.634	103.199	177.634	79.694	177.634	72.088	177.634	94.864	177.634	93.283	177.634	98.836	177.931	87.305	177.931	114.82	177.931	123.71	177.931	130.912		177.514	174.326	177.958	164.769	177.958	168.015	177.958	171.537	177.958	170.832	177.958	183.648	177.958	139.598	177.958	166.816	177.958	-186.274	177.958	-188.776	177.958	-224.706	177.958	-187.963
178.905	126.907	178.905	126.56	178.905	100.399	178.905	82.495	178.905	76.488	178.905	98.864	178.905	87.284	178.905	94.836	179.202	76.106	179.202	116.82	179.202	126.511	179.202	134.513		178.786	170.326	179.23	161.969	179.23	166.015	179.23	173.936	179.23	161.633	179.23	188.049	179.23	148.398	179.23	165.216	179.23	-189.873	179.23	-171.976	179.23	-223.905	179.23	-194.763
180.178	129.308	180.178	123.762	180.178	111.999	180.178	86.496	180.178	72.089	180.178	106.065	180.178	94.885	180.178	91.636	180.474	89.307	180.474	124.02	180.474	125.312	180.474	138.914		180.057	174.725	180.502	161.569	180.502	175.215	180.502	165.136	180.502	165.633	180.502	181.249	180.502	145.598	180.502	169.216	180.502	-188.271	180.502	-181.575	180.502	-225.505	180.502	-185.162
181.45	140.909	181.45	122.964	181.45	99.199	181.45	85.297	181.45	72.09	181.45	96.466	181.45	90.886	181.45	98.837	181.746	89.308	181.746	118.42	181.746	133.313	181.746	139.315		181.329	184.324	181.773	163.968	181.773	166.015	181.773	168.735	181.773	170.833	181.773	183.25	181.773	149.598	181.773	172.016	181.773	-174.67	181.773	-179.175	181.773	-222.704	181.773	-187.562
182.72	130.11	182.72	127.765	182.72	101.999	182.72	85.298	182.72	77.291	182.72	104.066	182.72	83.686	182.72	98.037	183.016	89.709	183.016	116.021	183.016	131.315	183.016	144.117		182.599	171.123	183.045	155.568	183.045	169.216	183.045	169.934	183.045	162.834	183.045	177.25	183.045	149.598	183.045	162.816	183.045	-187.469	183.045	-177.175	183.045	-228.703	183.045	-186.762
183.992	124.511	183.992	123.767	183.992	96.399	183.992	89.299	183.992	64.492	183.992	98.867	183.992	91.687	183.992	98.838	184.288	90.91	184.288	117.221	184.288	125.316	184.288	138.918		183.871	168.723	184.315	151.968	184.315	167.216	184.315	168.334	184.315	167.234	184.315	180.051	184.315	144.798	184.315	164.016	184.315	-189.067	184.315	-184.775	184.315	-231.102	184.315	-187.161
185.263	127.712	185.263	121.768	185.263	109.199	185.263	81.3	185.263	71.293	185.263	98.467	185.263	85.288	185.263	91.238	185.558	82.911	185.558	120.421	185.558	123.717	185.558	139.319		185.142	169.122	185.586	158.367	185.586	167.216	185.586	169.133	185.586	170.034	185.586	179.651	185.586	153.998	185.586	163.617	185.586	-191.466	185.586	-184.374	185.586	-233.901	185.586	-198.361
186.533	128.113	186.533	121.37	186.533	107.999	186.533	85.701	186.533	76.494	186.533	103.268	186.533	85.689	186.533	99.638	186.829	80.513	186.829	121.221	186.829	132.918	186.829	135.32		186.412	165.121	186.857	158.367	186.857	171.216	186.857	157.932	186.857	165.635	186.857	173.652	186.857	147.998	186.857	170.817	186.857	-187.465	186.857	-182.774	186.857	-232.3	186.857	-187.561
187.804	127.314	187.804	122.972	187.804	98.799	187.804	79.302	187.804	77.695	187.804	103.669	187.804	82.09	187.804	93.239	188.1	83.714	188.1	114.021	188.1	124.519	188.1	134.521		187.683	176.32	188.127	159.167	188.127	161.216	188.127	166.332	188.127	156.835	188.127	173.652	188.127	145.598	188.127	165.617	188.127	-186.264	188.127	-190.774	188.127	-233.099	188.127	-195.96
189.073	122.915	189.073	122.973	189.073	93.999	189.073	76.103	189.073	68.496	189.073	102.469	189.073	91.291	189.073	92.839	189.369	84.515	189.369	114.822	189.369	121.32	189.369	133.722		188.952	162.72	189.397	158.367	189.397	167.616	189.397	160.731	189.397	163.635	189.397	168.853	189.397	147.998	189.397	162.017	189.397	-188.662	189.397	-183.174	189.397	-234.698	189.397	-198.76
190.344	129.717	190.344	120.575	190.344	95.199	190.344	75.704	190.344	71.296	190.344	97.67	190.344	84.491	190.344	87.639	190.64	81.316	190.64	121.222	190.64	124.921	190.64	130.523		190.223	168.719	190.666	154.366	190.666	160.816	190.666	161.131	190.666	163.636	190.666	170.053	190.666	152.398	190.666	161.217	190.666	-187.461	190.666	-183.974	190.666	-241.497	190.666	-195.959
191.612	119.718	191.612	128.176	191.612	97.199	191.612	76.905	191.612	62.897	191.612	94.071	191.612	90.892	191.612	89.24	191.908	80.517	191.908	112.422	191.908	126.122	191.908	129.324		191.493	160.318	191.937	159.566	191.937	164.417	191.937	161.53	191.937	162.036	191.937	175.654	191.937	148.798	191.937	158.017	191.937	-189.86	191.937	-187.973	191.937	-231.496	191.937	-191.159
192.883	132.519	192.883	127.778	192.883	102.399	192.883	79.306	192.883	68.898	192.883	99.671	192.883	92.093	192.883	89.64	193.178	89.718	193.178	114.022	193.178	129.323	193.178	138.926		192.762	169.117	193.207	151.966	193.207	162.417	193.207	161.929	193.207	167.236	193.207	168.854	193.207	157.998	193.207	162.017	193.207	-186.659	193.207	-187.573	193.207	-232.695	193.207	-197.559
194.152	127.32	194.152	124.58	194.152	101.999	194.152	84.107	194.152	78.099	194.152	96.072	194.152	86.494	194.152	93.64	194.448	90.119	194.448	113.222	194.448	129.325	194.448	131.727		194.032	171.117	194.475	156.365	194.475	170.017	194.475	167.529	194.475	167.237	194.475	172.455	194.475	145.598	194.475	166.418	194.475	-189.857	194.475	-184.373	194.475	-231.094	194.475	-183.558
195.421	124.521	195.421	128.581	195.421	95.999	195.421	66.107	195.421	68.9	195.421	99.273	195.421	84.095	195.421	86.841	195.717	86.12	195.717	116.423	195.717	122.126	195.717	131.728		195.3	160.316	195.745	155.165	195.745	160.017	195.745	154.328	195.745	160.037	195.745	172.855	195.745	155.198	195.745	164.418	195.745	-191.456	195.745	-187.573	195.745	-231.493	195.745	-194.358
196.69	123.322	196.69	121.783	196.69	93.999	196.69	75.308	196.69	62.901	196.69	88.873	196.69	91.696	196.69	90.841	196.986	81.721	196.986	110.423	196.986	124.927	196.986	123.729		196.57	163.915	197.013	149.565	197.013	166.417	197.013	162.727	197.013	159.237	197.013	166.856	197.013	145.598	197.013	160.818	197.013	-195.055	197.013	-188.372	197.013	-235.892	197.013	-200.758
197.958	132.923	197.958	121.384	197.958	99.199	197.958	75.709	197.958	68.102	197.958	91.674	197.958	86.096	197.958	89.242	198.254	85.722	198.254	113.223	198.254	124.528	198.254	125.33		197.838	163.514	198.282	152.364	198.282	157.617	198.282	161.527	198.282	159.238	198.282	170.056	198.282	148.798	198.282	156.418	198.282	-186.653	198.282	-203.172	198.282	-233.491	198.282	-197.557
199.227	128.124	199.227	120.986	199.227	93.599	199.227	77.31	199.227	70.903	199.227	95.275	199.227	81.697	199.227	90.842	199.523	78.123	199.523	120.823	199.523	122.929	199.523	131.331		199.107	158.714	199.55	158.764	199.55	167.617	199.55	163.526	199.55	164.438	199.55	173.257	199.55	146.398	199.55	168.018	199.55	-190.252	199.55	-195.572	199.55	-228.69	199.55	-193.957
200.495	128.125	200.495	115.388	200.495	93.599	200.495	80.911	200.495	67.703	200.495	97.675	200.495	90.898	200.495	87.242	200.79	78.924	200.79	123.223	200.79	123.33	200.79	126.532		200.374	162.313	200.819	158.364	200.819	158.418	200.819	153.925	200.819	166.838	200.819	167.657	200.819	146.398	200.819	156.818	200.819	-189.051	200.819	-191.572	200.819	-249.489	200.819	-196.356
201.763	121.726	201.763	115.789	201.763	98.399	201.763	76.912	201.763	58.104	201.763	89.276	201.763	87.699	201.763	89.643	202.059	90.525	202.059	123.624	202.059	124.931	202.059	125.734		201.643	164.312	202.086	150.363	202.086	158.818	202.086	161.925	202.086	155.239	202.086	168.858	202.086	143.598	202.086	161.619	202.086	-202.65	202.086	-186.771	202.086	-237.888	202.086	-195.956
203.03	123.327	203.03	110.591	203.03	96.399	203.03	78.513	203.03	62.505	203.03	88.876	203.03	88.9	203.03	86.443	203.326	75.326	203.326	113.624	203.326	118.932	203.326	126.135		202.91	164.311	203.354	144.363	203.354	163.218	203.354	159.924	203.354	161.639	203.354	171.658	203.354	144.398	203.354	164.819	203.354	-203.448	203.354	-194.371	203.354	-230.687	203.354	-201.156
204.299	124.528	204.299	118.192	204.299	103.199	204.299	74.114	204.299	64.506	204.299	93.277	204.299	81.701	204.299	87.643	204.594	84.927	204.594	111.224	204.594	113.333	204.594	121.336		204.178	154.311	204.621	150.363	204.621	157.218	204.621	149.524	204.621	157.239	204.621	172.859	204.621	143.998	204.621	156.019	204.621	-201.847	204.621	-197.571	204.621	-243.087	204.621	-197.555
205.565	121.329	205.565	116.594	205.565	87.999	205.565	78.115	205.565	64.107	205.565	86.078	205.565	76.502	205.565	87.644	205.861	70.528	205.861	114.424	205.861	122.935	205.861	128.937		205.445	154.71	205.889	147.162	205.889	147.218	205.889	161.123	205.889	161.24	205.889	167.259	205.889	146.398	205.889	154.819	205.889	-201.046	205.889	-196.771	205.889	-239.086	205.889	-201.955
206.833	116.13	206.833	114.196	206.833	95.199	206.833	78.116	206.833	61.708	206.833	90.078	206.833	82.902	206.833	85.244	207.129	79.33	207.129	114.024	207.129	122.936	207.129	126.538		206.713	166.709	207.155	147.562	207.155	150.018	207.155	161.122	207.155	164.44	207.155	164.46	207.155	141.198	207.155	158.819	207.155	-198.645	207.155	-187.17	207.155	-240.285	207.155	-205.555
208.099	118.531	208.099	120.597	208.099	92.399	208.099	66.517	208.099	63.709	208.099	90.479	208.099	82.103	208.099	84.444	208.395	75.331	208.395	114.425	208.395	115.737	208.395	128.539		207.979	155.108	208.423	143.562	208.423	150.419	208.423	150.322	208.423	158.84	208.423	164.46	208.423	139.598	208.423	154.019	208.423	-200.643	208.423	-199.17	208.423	-243.084	208.423	-198.754
209.367	118.133	209.367	113.399	209.367	93.999	209.367	76.518	209.367	63.71	209.367	91.28	209.367	72.504	209.367	83.245	209.662	85.732	209.662	107.625	209.662	117.338	209.662	122.94		209.247	159.108	209.689	148.762	209.689	162.419	209.689	149.921	209.689	158.041	209.689	170.461	209.689	152.398	209.689	151.62	209.689	-190.242	209.689	-199.97	209.689	-241.483	209.689	-209.154
210.633	118.534	210.633	113	210.633	96.799	210.633	68.119	210.633	63.711	210.633	88.88	210.633	83.305	210.633	81.645	210.928	75.733	210.928	110.025	210.928	116.139	210.928	123.741		210.513	153.107	210.956	149.961	210.956	147.619	210.956	154.72	210.956	155.241	210.956	168.861	210.956	133.598	210.956	149.22	210.956	-195.441	210.956	-201.17	210.956	-241.482	210.956	-203.153
211.9	116.935	211.9	111.002	211.9	85.199	211.9	68.12	211.9	58.911	211.9	87.281	211.9	75.706	211.9	77.245	212.194	74.934	212.194	110.025	212.194	111.34	212.194	122.943		211.78	155.506	212.222	140.761	212.222	154.019	212.222	150.72	212.222	155.241	212.222	165.662	212.222	136.398	212.222	161.22	212.222	-203.839	212.222	-188.369	212.222	-239.081	212.222	-200.753
213.165	116.136	213.165	115.004	213.165	85.599	213.165	69.721	213.165	63.312	213.165	86.882	213.165	86.107	213.165	79.646	213.46	70.935	213.46	105.625	213.46	119.741	213.46	122.944		213.045	157.905	213.489	150.361	213.489	154.819	213.489	157.919	213.489	154.042	213.489	168.062	213.489	137.998	213.489	155.62	213.489	-195.838	213.489	-194.369	213.489	-240.28	213.489	-202.353
214.43	119.737	214.43	118.205	214.43	81.999	214.43	66.922	214.43	63.713	214.43	90.482	214.43	76.907	214.43	79.246	214.726	79.336	214.726	113.226	214.726	119.742	214.726	118.145		214.312	143.105	214.754	147.16	214.754	157.619	214.754	155.118	214.754	152.042	214.754	162.063	214.754	141.198	214.754	146.82	214.754	-198.637	214.754	-195.569	214.754	-242.679	214.754	-199.952
215.697	112.138	215.697	117.807	215.697	95.999	215.697	75.723	215.697	69.314	215.697	87.683	215.697	90.908	215.697	90.847	215.992	86.537	215.992	115.626	215.992	119.343	215.992	122.946		215.577	145.504	216.019	157.96	216.019	154.419	216.019	159.518	216.019	158.842	216.019	168.063	216.019	149.198	216.019	151.22	216.019	-199.836	216.019	-196.769	216.019	-242.678	216.019	-197.152
216.962	115.339	216.962	116.209	216.962	88.799	216.962	69.724	216.962	56.915	216.962	88.083	216.962	79.309	216.962	76.447	217.257	75.738	217.257	107.626	217.257	119.745	217.257	112.147		216.842	159.503	217.285	144.76	217.285	146.42	217.285	153.517	217.285	149.643	217.285	158.864	217.285	137.998	217.285	158.82	217.285	-205.834	217.285	-203.968	217.285	-244.277	217.285	-203.952
218.228	116.54	218.228	109.41	218.228	91.199	218.228	65.725	218.228	63.716	218.228	85.684	218.228	80.11	218.228	82.847	218.523	70.139	218.523	105.626	218.523	110.946	218.523	116.148		218.108	154.302	218.549	149.159	218.549	152.42	218.549	149.117	218.549	160.043	218.549	165.264	218.549	139.198	218.549	155.221	218.549	-195.433	218.549	-197.568	218.549	-246.676	218.549	-201.951
219.492	109.741	219.492	112.212	219.492	86.799	219.492	70.126	219.492	60.117	219.492	71.285	219.492	76.911	219.492	83.248	219.787	75.74	219.787	107.226	219.787	110.547	219.787	121.349		219.372	158.702	219.815	146.759	219.815	148.02	219.815	147.516	219.815	154.043	219.815	159.665	219.815	135.998	219.815	157.221	219.815	-195.432	219.815	-198.768	219.815	-242.275	219.815	-205.551
220.758	116.142	220.758	112.213	220.758	88.799	220.758	62.926	220.758	60.118	220.758	86.885	220.758	78.112	220.758	76.848	221.051	75.341	221.051	104.027	221.051	114.148	221.051	120.951		220.638	155.101	221.079	142.759	221.079	158.02	221.079	152.715	221.079	153.644	221.079	160.865	221.079	139.998	221.079	154.821	221.079	-201.43	221.079	-195.568	221.079	-241.874	221.079	-205.551
222.022	112.943	222.022	113.415	222.022	91.199	222.022	59.327	222.022	66.919	222.022	82.886	222.022	75.712	222.022	80.048	222.316	68.1423	222.316	110.027	222.316	109.749	222.316	120.152		221.902	155.1	222.343	143.158	222.343	147.22	222.343	149.915	222.343	149.644	222.343	159.665	222.343	145.598	222.343	146.421	222.343	-197.029	222.343	-200.367	222.343	-247.073	222.343	-209.15
223.285	110.544	223.285	112.617	223.285	83.199	223.285	65.328	223.285	62.119	223.285	87.687	223.285	78.113	223.285	79.249	223.58	76.543	223.58	104.827	223.58	114.95	223.58	116.153		223.165	149.099	223.608	138.758	223.608	152.82	223.608	155.914	223.608	147.244	223.608	158.866	223.608	134.798	223.608	150.021	223.608	-201.428	223.608	-197.567	223.608	-241.472	223.608	-212.75
224.55	105.345	224.55	107.818	224.55	83.199	224.55	68.929	224.55	60.92	224.55	86.087	224.55	78.914	224.55	78.449	224.845	75.744	224.845	100.427	224.845	112.151	224.845	121.754		224.43	149.899	224.872	132.758	224.872	144.02	224.872	145.913	224.872	147.645	224.872	162.866	224.872	141.598	224.872	154.421	224.872	-201.827	224.872	-200.367	224.872	-244.671	224.872	-209.149
225.814	111.746	225.814	106.62	225.814	79.999	225.814	68.93	225.814	60.121	225.814	87.688	225.814	73.715	225.814	76.049	226.108	81.745	226.108	104.827	226.108	111.352	226.108	118.955		225.694	152.298	226.136	152.358	226.136	154.021	226.136	149.913	226.136	152.845	226.136	152.067	226.136	138.398	226.136	154.022	226.136	-210.225	226.136	-191.567	226.136	-243.07	226.136	-212.349
227.077	107.347	227.077	103.821	227.077	87.599	227.077	68.131	227.077	47.722	227.077	85.289	227.077	77.316	227.077	75.65	227.371	69.3465	227.371	103.628	227.371	111.754	227.371	116.556		226.958	149.497	227.4	136.757	227.4	146.421	227.4	151.912	227.4	149.245	227.4	164.867	227.4	131.998	227.4	149.622	227.4	-199.824	227.4	-208.766	227.4	-249.47	227.4	-207.549
228.341	108.549	228.341	107.423	228.341	86.399	228.341	61.732	228.341	56.123	228.341	84.489	228.341	74.117	228.341	75.65	228.636	71.748	228.636	104.828	228.636	107.755	228.636	114.157		228.221	147.096	228.662	143.557	228.662	149.221	228.662	149.111	228.662	148.446	228.662	160.468	228.662	144.398	228.662	153.222	228.662	-205.423	228.662	-192.766	228.662	-238.669	228.662	-208.748
229.604	113.35	229.604	116.225	229.604	87.999	229.604	63.333	229.604	58.924	229.604	84.09	229.604	76.517	229.604	80.451	229.898	71.749	229.898	113.628	229.898	116.956	229.898	116.558		229.484	151.096	229.927	149.157	229.927	148.421	229.927	147.511	229.927	154.046	229.927	164.468	229.927	147.198	229.927	150.022	229.927	-207.022	229.927	-197.166	229.927	-245.068	229.927	-199.948
230.866	114.951	230.866	112.226	230.866	92.399	230.866	71.734	230.866	60.925	230.866	84.091	230.866	70.918	230.866	87.651	231.161	84.55	231.161	106.428	231.161	108.557	231.161	120.96		230.748	153.495	231.189	147.556	231.189	156.821	231.189	152.71	231.189	146.846	231.189	160.069	231.189	143.998	231.189	158.822	231.189	-201.82	231.189	-200.766	231.189	-245.067	231.189	-211.148
232.13	105.352	232.13	105.828	232.13	81.199	232.13	64.935	232.13	64.526	232.13	88.491	232.13	76.919	232.13	81.251	232.425	74.951	232.425	104.828	232.425	112.958	232.425	118.561		232.01	152.694	232.451	139.156	232.451	146.421	232.451	145.51	232.451	150.047	232.451	155.669	232.451	133.598	232.451	151.622	232.451	-207.019	232.451	-207.566	232.451	-245.066	232.451	-211.147
233.392	107.353	233.392	103.029	233.392	79.999	233.392	60.936	233.392	54.526	233.392	83.292	233.392	71.72	233.392	78.052	233.687	64.9518	233.687	105.629	233.687	105.359	233.687	112.962		233.272	150.694	233.715	141.556	233.715	142.422	233.715	153.509	233.715	145.247	233.715	157.67	233.715	136.798	233.715	152.422	233.715	-202.218	233.715	-195.165	233.715	-253.465	233.715	-210.747
234.654	110.554	234.654	107.031	234.654	83.199	234.654	61.737	234.654	53.327	234.654	82.492	234.654	76.921	234.654	78.052	234.949	66.9529	234.949	102.429	234.949	118.56	234.949	112.963		234.536	144.293	234.977	138.355	234.977	140.822	234.977	147.108	234.977	145.647	234.977	156.47	234.977	139.198	234.977	142.423	234.977	-202.216	234.977	-195.965	234.977	-247.464	234.977	-213.946
235.917	115.355	235.917	109.833	235.917	79.999	235.917	66.938	235.917	59.728	235.917	79.293	235.917	68.522	235.917	73.252	236.212	77.354	236.212	103.629	236.212	110.961	236.212	113.764		235.798	151.092	236.238	138.355	236.238	144.422	236.238	141.908	236.238	143.648	236.238	157.671	236.238	136.798	236.238	142.823	236.238	-205.415	236.238	-202.365	236.238	-251.463	236.238	-213.546
237.179	109.756	237.179	109.834	237.179	87.599	237.179	60.939	237.179	58.929	237.179	86.894	237.179	78.123	237.179	79.253	237.473	77.355	237.473	100.429	237.473	108.562	237.473	108.165		237.059	148.291	237.5	139.555	237.5	153.222	237.5	146.707	237.5	145.648	237.5	161.671	237.5	133.198	237.5	150.423	237.5	-210.214	237.5	-201.565	237.5	-255.462	237.5	-212.346
238.44	112.157	238.44	105.436	238.44	76.799	238.44	59.74	238.44	60.13	238.44	82.894	238.44	70.523	238.44	72.453	238.734	71.356	238.734	106.429	238.734	109.364	238.734	113.366		238.32	139.891	238.762	129.554	238.762	144.422	238.762	137.106	238.762	145.648	238.762	144.072	238.762	133.198	238.762	146.423	238.762	-207.413	238.762	-195.164	238.762	-246.261	238.762	-209.145
239.703	110.558	239.703	109.437	239.703	84.399	239.703	58.941	239.703	51.731	239.703	78.895	239.703	77.324	239.703	80.453	239.995	65.7571	239.995	105.629	239.995	108.165	239.995	115.767		239.583	141.89	240.023	143.154	240.023	143.222	240.023	143.506	240.023	143.249	240.023	152.872	240.023	132.398	240.023	147.223	240.023	-204.611	240.023	-201.164	240.023	-248.66	240.023	-213.945
240.964	114.159	240.964	109.039	240.964	81.999	240.964	58.542	240.964	56.132	240.964	76.896	240.964	67.725	240.964	75.654	241.258	68.5582	241.258	106.43	241.258	108.166	241.258	115.369		240.844	146.689	241.284	143.954	241.284	147.222	241.284	141.905	241.284	146.049	241.284	155.273	241.284	135.198	241.284	150.423	241.284	-213.01	241.284	-205.964	241.284	-250.259	241.284	-214.345
242.224	112.56	242.224	104.641	242.224	80.399	242.224	66.543	242.224	50.933	242.224	74.896	242.224	67.726	242.224	80.054	242.518	74.959	242.518	109.63	242.518	103.767	242.518	108.57		242.105	145.888	242.546	145.953	242.546	142.423	242.546	144.704	242.546	148.449	242.546	148.073	242.546	136.398	242.546	148.824	242.546	-208.209	242.546	-213.164	242.546	-242.258	242.546	-214.344
243.485	116.161	243.485	103.042	243.485	88.799	243.485	62.144	243.485	55.334	243.485	78.897	243.485	75.327	243.485	77.655	243.779	74.56	243.779	106.83	243.779	116.168	243.779	112.571		243.366	147.888	243.807	136.753	243.807	150.423	243.807	150.304	243.807	149.25	243.807	159.674	243.807	141.598	243.807	147.624	243.807	-201.408	243.807	-201.963	243.807	-252.257	243.807	-205.944
244.746	105.762	244.746	107.844	244.746	87.999	244.746	61.745	244.746	52.534	244.746	87.298	244.746	70.528	244.746	79.255	245.04	72.961	245.04	108.03	245.04	104.569	245.04	112.172		244.627	145.087	245.067	140.753	245.067	141.623	245.067	148.303	245.067	154.85	245.067	155.674	245.067	133.598	245.067	140.424	245.067	-216.206	245.067	-198.363	245.067	-243.056	245.067	-209.943
246.006	98.9635	246.006	103.045	246.006	80.799	246.006	58.545	246.006	55.735	246.006	78.498	246.006	67.728	246.006	70.855	246.3	69.3624	246.3	106.03	246.3	100.57	246.3	113.773		245.887	142.686	246.327	129.553	246.327	144.423	246.327	143.903	246.327	139.25	246.327	152.075	246.327	132.397	246.327	139.624	246.327	-209.405	246.327	-203.963	246.327	-256.255	246.327	-219.943
247.266	106.965	247.266	102.647	247.266	79.999	247.266	58.546	247.266	56.536	247.266	82.499	247.266	72.129	247.266	76.856	247.56	76.164	247.56	102.431	247.56	102.971	247.56	109.774		247.147	147.085	247.588	141.552	247.588	144.423	247.588	141.102	247.588	140.051	247.588	148.475	247.588	136.797	247.588	153.624	247.588	-208.204	247.588	-203.563	247.588	-253.454	247.588	-217.543
248.526	106.966	248.526	105.049	248.526	75.199	248.526	61.747	248.526	55.337	248.526	81.3	248.526	70.53	248.526	71.656	248.82	72.165	248.82	99.6309	248.82	114.572	248.82	114.575		248.408	141.085	248.848	140.352	248.848	138.423	248.848	140.701	248.848	140.051	248.848	153.276	248.848	131.197	248.848	148.024	248.848	-207.402	248.848	-210.362	248.848	-255.453	248.848	-214.342
249.787	105.367	249.787	106.65	249.787	70.399	249.787	55.348	249.787	45.338	249.787	75.3	249.787	69.331	249.787	74.456	250.079	73.366	250.079	109.231	250.079	99.3735	250.079	113.777		249.667	147.884	250.107	145.152	250.107	144.023	250.107	147.901	250.107	137.251	250.107	155.676	250.107	132.397	250.107	153.625	250.107	-214.201	250.107	-205.962	250.107	-258.652	250.107	-209.942
251.046	96.1678	251.046	91.8518	251.046	83.999	251.046	60.949	251.046	50.939	251.046	77.701	251.046	70.132	251.046	78.057	251.34	67.7667	251.34	99.2313	251.34	100.175	251.34	116.178		250.927	142.283	251.366	127.551	251.366	138.824	251.366	133.5	251.366	145.252	251.366	159.677	251.366	122.797	251.366	144.825	251.366	-202.6	251.366	-206.762	251.366	-250.252	251.366	-219.542
252.305	100.569	252.305	100.653	252.305	75.199	252.305	56.15	252.305	59.74	252.305	81.301	252.305	66.133	252.305	76.857	252.599	68.5678	252.599	103.231	252.599	104.176	252.599	110.979		252.186	151.082	252.625	140.351	252.625	140.824	252.625	145.499	252.625	144.052	252.625	146.477	252.625	131.197	252.625	146.425	252.625	-201.399	252.625	-207.562	252.625	-260.651	252.625	-221.541
253.564	108.17	253.564	105.855	253.564	76.799	253.564	56.951	253.564	58.141	253.564	80.502	253.564	68.933	253.564	71.257	253.858	69.3688	253.858	106.032	253.858	106.977	253.858	109.38		253.444	144.282	253.886	136.751	253.886	139.224	253.886	145.499	253.886	146.052	253.886	157.678	253.886	135.597	253.886	146.425	253.886	-197.797	253.886	-209.161	253.886	-250.25	253.886	-222.741
254.823	109.371	254.823	103.057	254.823	73.999	254.823	60.152	254.823	53.341	254.823	77.703	254.823	69.734	254.823	71.658	255.116	68.1699	255.116	102.432	255.116	107.378	255.116	104.181		254.705	147.081	255.144	133.55	255.144	138.824	255.144	140.298	255.144	140.053	255.144	147.678	255.144	138.397	255.144	144.825	255.144	-214.996	255.144	-206.361	255.144	-256.649	255.144	-221.54
256.083	95.7721	256.083	102.658	256.083	79.199	256.083	57.353	256.083	48.1424	256.083	78.103	256.083	70.935	256.083	69.658	256.375	69.3709	256.375	101.232	256.375	108.179	256.375	111.382		255.963	146.28	256.403	140.35	256.403	144.424	256.403	145.097	256.403	146.053	256.403	149.679	256.403	126.797	256.403	148.825	256.403	-208.595	256.403	-209.561	256.403	-249.448	256.403	-221.54
257.341	105.773	257.341	103.86	257.341	72.399	257.341	58.154	257.341	50.943	257.341	73.704	257.341	60.936	257.341	65.258	257.634	70.172	257.634	103.632	257.634	105.38	257.634	107.383		257.221	141.079	257.661	129.95	257.661	135.224	257.661	139.497	257.661	131.653	257.661	148.479	257.661	125.197	257.661	146.825	257.661	-211.794	257.661	-207.161	257.661	-259.047	257.661	-219.14
258.599	104.574	258.599	104.261	258.599	78.799	258.599	60.955	258.599	48.9442	258.599	74.905	258.599	67.737	258.599	74.859	258.892	73.773	258.892	98.0325	258.892	104.181	258.892	108.184		258.479	141.079	258.919	131.149	258.919	136.425	258.919	136.296	258.919	138.453	258.919	147.68	258.919	131.197	258.919	137.626	258.919	-205.792	258.919	-202.76	258.919	-247.446	258.919	-223.539
259.857	109.775	259.857	103.463	259.857	79.199	259.857	55.756	259.857	46.545	259.857	78.105	259.857	70.538	259.857	68.059	260.15	77.774	260.15	102.833	260.15	113.782	260.15	107.786		259.737	143.878	260.178	137.949	260.178	146.425	260.178	135.496	260.178	142.054	260.178	144.08	260.178	136.397	260.178	140.426	260.178	-207.791	260.178	-208.36	260.178	-255.845	260.178	-219.539
261.114	96.9764	261.114	105.865	261.114	76.399	261.114	56.957	261.114	55.346	261.114	79.306	261.114	72.138	261.114	67.66	261.408	72.975	261.408	94.0329	261.408	108.184	261.408	110.187		260.995	140.277	261.436	134.349	261.436	138.425	261.436	134.295	261.436	144.454	261.436	149.681	261.436	131.597	261.436	144.826	261.436	-210.19	261.436	-210.36	261.436	-253.444	261.436	-216.739
262.372	107.377	262.372	104.266	262.372	81.999	262.372	54.958	262.372	53.347	262.372	84.107	262.372	71.739	262.372	70.86	262.665	69.7762	262.665	102.833	262.665	106.585	262.665	99.3879		262.254	139.476	262.693	134.349	262.693	146.425	262.693	138.294	262.693	147.654	262.693	153.281	262.693	131.997	262.693	150.026	262.693	-203.788	262.693	-205.16	262.693	-255.443	262.693	-214.338
263.63	108.178	263.63	106.668	263.63	82.799	263.63	58.959	263.63	57.748	263.63	85.707	263.63	75.74	263.63	85.26	263.922	74.177	263.922	108.433	263.922	107.786	263.922	118.989		263.511	149.476	263.95	143.548	263.95	143.625	263.95	153.894	263.95	141.255	263.95	146.082	263.95	143.597	263.95	150.826	263.95	-199.787	263.95	-202.759	263.95	-247.042	263.95	-210.338
264.887	106.98	264.887	107.069	264.887	79.599	264.887	63.76	264.887	51.349	264.887	77.708	264.887	76.541	264.887	76.061	265.18	69.3784	265.18	105.233	265.18	110.187	265.18	107.79		264.768	144.675	265.207	137.548	265.207	142.425	265.207	138.693	265.207	146.855	265.207	152.082	265.207	138.797	265.207	151.226	265.207	-200.586	265.207	-199.959	265.207	-250.641	265.207	-217.937
266.144	103.381	266.144	101.071	266.144	75.599	266.144	54.561	266.144	49.3494	266.144	80.109	266.144	69.342	266.144	78.061	266.437	67.3794	266.437	102.434	266.437	104.188	266.437	115.791		266.025	148.274	266.464	136.748	266.464	140.825	266.464	147.092	266.464	139.255	266.464	150.083	266.464	134.397	266.464	146.027	266.464	-210.985	266.464	-204.359	266.464	-249.04	266.464	-212.337
267.401	108.582	267.401	96.6727	267.401	79.599	267.401	63.362	267.401	56.55	267.401	79.709	267.401	64.543	267.401	65.261	267.694	65.3805	267.694	102.434	267.694	107.789	267.694	110.992		267.281	146.273	267.72	132.747	267.72	145.626	267.72	142.292	267.72	145.656	267.72	146.083	267.72	134.797	267.72	144.027	267.72	-200.183	267.72	-204.759	267.72	-251.839	267.72	-215.137
268.657	103.383	268.657	103.874	268.657	80.799	268.657	55.763	268.657	54.951	268.657	77.71	268.657	68.543	268.657	78.462	268.95	75.382	268.95	106.834	268.95	100.19	268.95	111.794		268.538	149.073	268.977	139.947	268.977	138.426	268.977	139.891	268.977	137.256	268.977	146.884	268.977	143.197	268.977	147.627	268.977	-214.982	268.977	-199.958	268.977	-250.238	268.977	-208.336
269.913	106.584	269.913	103.876	269.913	78.399	269.913	62.164	269.913	55.752	269.913	76.11	269.913	70.144	269.913	73.262	270.206	68.9826	270.206	100.034	270.206	107.391	270.206	115.395		269.794	142.672	270.234	130.347	270.234	134.026	270.234	142.29	270.234	143.256	270.234	143.284	270.234	137.197	270.234	147.627	270.234	-203.781	270.234	-202.358	270.234	-255.037	270.234	-220.336
271.169	99.3849	271.169	97.0775	271.169	70.799	271.169	59.764	271.169	50.553	271.169	80.511	271.169	68.545	271.169	75.662	271.462	73.784	271.462	103.234	271.462	105.392	271.462	113.396		271.05	147.071	271.49	133.946	271.49	145.226	271.49	143.49	271.49	141.257	271.49	156.085	271.49	133.597	271.49	153.627	271.49	-214.179	271.49	-204.758	271.49	-244.236	271.49	-215.136
272.425	101.786	272.425	100.279	272.425	75.199	272.425	53.365	272.425	47.3539	272.425	74.912	272.425	73.346	272.425	72.863	272.718	66.5847	272.718	104.035	272.718	103.794	272.718	120.197		272.306	138.27	272.746	132.346	272.746	144.826	272.746	139.889	272.746	136.457	272.746	148.485	272.746	137.997	272.746	145.627	272.746	-212.978	272.746	-208.758	272.746	-248.235	272.746	-213.135
273.681	101.387	273.681	100.681	273.681	80.799	273.681	56.966	273.681	52.955	273.681	78.512	273.681	61.347	273.681	64.863	273.973	67.3858	273.973	101.235	273.973	109.795	273.973	103.398		273.563	142.67	274.001	131.946	274.001	145.626	274.001	136.288	274.001	147.657	274.001	144.486	274.001	129.997	274.001	140.828	274.001	-216.577	274.001	-204.757	274.001	-253.835	274.001	-217.935
274.936	95.3881	274.936	94.2823	274.936	79.999	274.936	57.367	274.936	45.7556	274.936	75.313	274.936	65.748	274.936	74.864	275.229	69.3869	275.229	99.6351	275.229	106.596	275.229	109.399		274.818	142.669	275.257	135.545	275.257	136.427	275.257	145.488	275.257	140.058	275.257	144.486	275.257	123.197	275.257	142.028	275.257	-212.176	275.257	-207.157	275.257	-249.034	275.257	-219.535
276.191	102.189	276.191	101.484	276.191	77.999	276.191	54.168	276.191	52.157	276.191	75.314	276.191	74.149	276.191	70.064	276.484	68.9879	276.484	99.6353	276.484	100.597	276.484	108.6		276.073	141.868	276.512	142.345	276.512	145.227	276.512	136.687	276.512	139.658	276.512	146.887	276.512	133.197	276.512	146.828	276.512	-202.974	276.512	-201.557	276.512	-249.833	276.512	-221.934
277.448	98.9903	277.448	109.085	277.448	87.999	277.448	56.569	277.448	53.357	277.448	81.314	277.448	71.349	277.448	78.864	277.739	70.989	277.739	101.235	277.739	109.398	277.739	113.401		277.328	151.067	277.767	140.745	277.767	148.427	277.767	144.287	277.767	145.258	277.767	151.687	277.767	131.597	277.767	151.228	277.767	-206.973	277.767	-206.757	277.767	-251.032	277.767	-216.734
278.702	109.791	278.702	106.687	278.702	83.999	278.702	65.77	278.702	55.358	278.702	82.115	278.702	73.75	278.702	80.465	278.994	72.59	278.994	109.636	278.994	110.599	278.994	112.203		278.583	143.867	279.021	141.545	279.021	148.027	279.021	148.686	279.021	146.459	279.021	154.887	279.021	131.197	279.021	162.028	279.021	-202.972	279.021	-199.557	279.021	-255.831	279.021	-207.533
279.957	107.792	279.957	106.689	279.957	81.999	279.957	62.571	279.957	50.959	279.957	70.516	279.957	72.551	279.957	79.665	280.248	69.7911	280.248	106.836	280.248	107	280.248	110.604		279.838	140.266	280.276	136.344	280.276	142.027	280.276	142.685	280.276	137.259	280.276	152.488	280.276	134.797	280.276	148.028	280.276	-211.771	280.276	-204.756	280.276	-253.43	280.276	-215.533
281.211	106.193	281.211	105.49	281.211	77.999	281.211	56.572	281.211	56.16	281.211	84.116	281.211	76.952	281.211	73.665	281.504	73.392	281.504	106.836	281.504	110.201	281.504	113.405		281.092	144.665	281.53	132.744	281.53	150.827	281.53	139.485	281.53	143.259	281.53	155.688	281.53	135.597	281.53	153.228	281.53	-204.969	281.53	-197.556	281.53	-247.429	281.53	-215.933
282.465	99.7945	282.465	102.692	282.465	79.999	282.465	58.573	282.465	53.361	282.465	80.917	282.465	69.353	282.465	75.266	282.758	64.9932	282.758	103.236	282.758	109.802	282.758	111.406		282.346	146.664	282.784	136.344	282.784	138.027	282.784	146.284	282.784	140.86	282.784	146.089	282.784	134.797	282.784	146.829	282.784	-208.568	282.784	-206.356	282.784	-250.628	282.784	-219.132
283.719	110.596	283.719	106.294	283.719	75.999	283.719	62.574	283.719	52.962	283.719	80.118	283.719	67.754	283.719	76.466	284.012	72.194	284.012	102.036	284.012	106.604	284.012	117.007		283.6	143.464	284.038	135.943	284.038	150.428	284.038	145.083	284.038	144.86	284.038	156.889	284.038	141.597	284.038	148.429	284.038	-200.167	284.038	-209.156	284.038	-249.027	284.038	-221.532
284.973	103.797	284.973	101.895	284.973	79.199	284.973	59.775	284.973	52.163	284.973	79.718	284.973	71.354	284.973	79.266	285.266	69.7954	285.266	102.837	285.266	109.805	285.266	109.408		284.854	146.263	285.292	135.143	285.292	143.228	285.292	141.483	285.292	146.06	285.292	159.69	285.292	130.397	285.292	138.829	285.292	-205.365	285.292	-216.755	285.292	-250.626	285.292	-221.132
286.227	102.598	286.227	103.897	286.227	83.199	286.227	54.976	286.227	43.3636	286.227	74.519	286.227	67.755	286.227	73.267	286.519	69.7964	286.519	102.037	286.519	103.406	286.519	105.009		286.108	135.462	286.545	123.543	286.545	139.228	286.545	138.282	286.545	140.861	286.545	151.29	286.545	133.597	286.545	139.229	286.545	-210.964	286.545	-205.555	286.545	-247.025	286.545	-219.531
287.48	102.599	287.48	101.898	287.48	74.399	287.48	61.377	287.48	54.964	287.48	82.119	287.48	73.356	287.48	75.667	287.772	74.197	287.772	99.2371	287.772	110.207	287.772	112.21		287.361	140.662	287.799	137.542	287.799	140.428	287.799	137.882	287.799	137.661	287.799	154.091	287.799	139.597	287.799	150.829	287.799	-212.563	287.799	-205.555	287.799	-254.624	287.799	-214.331
288.733	103	288.733	102.3	288.733	74.399	288.733	55.778	288.733	51.765	288.733	71.32	288.733	73.757	288.733	72.067	289.025	74.599	289.025	101.637	289.025	106.208	289.025	108.612		288.614	141.061	289.052	132.742	289.052	142.828	289.052	140.681	289.052	146.861	289.052	153.691	289.052	129.197	289.052	146.829	289.052	-212.962	289.052	-210.755	289.052	-253.423	289.052	-219.93
289.986	107.401	289.986	102.702	289.986	68.7988	289.986	60.179	289.986	54.966	289.986	80.521	289.986	66.158	289.986	73.268	290.278	62.1996	290.278	94.8375	290.278	108.609	290.278	109.413		289.867	147.86	290.305	132.342	290.305	138.828	290.305	141.48	290.305	143.662	290.305	148.492	290.305	139.197	290.305	144.43	290.305	-215.76	290.305	-211.154	290.305	-249.822	290.305	-221.53
291.239	109.402	291.239	104.703	291.239	83.599	291.239	53.78	291.239	51.767	291.239	79.721	291.239	67.359	291.239	70.868	291.531	70.601	291.531	105.638	291.531	109.81	291.531	111.414		291.12	141.059	291.557	131.541	291.557	144.028	291.557	139.48	291.557	143.262	291.557	146.492	291.557	130.397	291.557	140.83	291.557	-207.359	291.557	-208.754	291.557	-252.621	291.557	-221.13
292.491	97.0031	292.491	98.7047	292.491	76.399	292.491	59.381	292.491	50.168	292.491	80.922	292.491	69.359	292.491	76.069	292.782	68.2017	292.782	107.238	292.782	109.411	292.782	115.015		292.372	142.659	292.81	139.941	292.81	142.829	292.81	136.279	292.81	141.262	292.81	147.293	292.81	135.997	292.81	150.83	292.81	-211.358	292.81	-203.154	292.81	-246.22	292.81	-207.929
293.744	100.204	293.744	100.306	293.744	83.199	293.744	53.382	293.744	54.969	293.744	77.323	293.744	65.76	293.744	71.669	294.034	67.8028	294.034	103.238	294.034	102.612	294.034	115.416		293.625	139.058	294.062	129.941	294.062	136.429	294.062	136.278	294.062	138.463	294.062	151.693	294.062	140.397	294.062	143.63	294.062	-208.157	294.062	-210.754	294.062	-257.419	294.062	-223.129
294.996	109.005	294.996	103.508	294.996	78.799	294.996	61.783	294.996	57.77	294.996	80.523	294.996	73.761	294.996	76.869	295.286	69.8038	295.286	101.638	295.286	106.214	295.286	113.417		294.877	135.857	295.314	140.74	295.314	140.429	295.314	143.878	295.314	142.063	295.314	152.494	295.314	141.597	295.314	146.83	295.314	-208.555	295.314	-209.153	295.314	-252.218	295.314	-215.129
296.246	102.606	296.246	101.91	296.246	78.399	296.246	60.184	296.246	50.571	296.246	78.124	296.246	74.162	296.246	73.27	296.538	74.605	296.538	107.638	296.538	106.615	296.538	109.418		296.129	142.656	296.566	129.54	296.566	135.229	296.566	139.077	296.566	148.863	296.566	148.494	296.566	133.997	296.566	146.03	296.566	-211.754	296.566	-212.753	296.566	-247.417	296.566	-215.128
297.498	111.007	297.498	104.711	297.498	79.999	297.498	55.384	297.498	52.972	297.498	74.525	297.498	67.763	297.498	71.67	297.79	72.206	297.79	103.639	297.79	107.816	297.79	106.22		297.381	144.256	297.818	131.54	297.818	142.029	297.818	140.276	297.818	144.864	297.818	149.295	297.818	128.797	297.818	146.031	297.818	-208.953	297.818	-203.953	297.818	-259.417	297.818	-213.528
298.749	98.2084	298.749	105.513	298.749	78.799	298.749	58.585	298.749	51.772	298.749	76.925	298.749	66.964	298.749	75.67	299.041	65.407	299.041	99.2389	299.041	98.6169	299.041	109.021		298.632	136.255	299.069	134.34	299.069	140.029	299.069	145.876	299.069	141.664	299.069	146.095	299.069	129.997	299.069	140.431	299.069	-216.951	299.069	-213.553	299.069	-260.616	299.069	-213.927
300.001	107.809	300.001	108.314	300.001	72.799	300.001	57.786	300.001	49.7733	300.001	76.526	300.001	68.164	300.001	67.671	300.293	71.808	300.293	99.2391	300.293	105.818	300.293	107.822		299.882	145.054	300.321	138.739	300.321	140.03	300.321	138.275	300.321	136.864	300.321	143.696	300.321	127.197	300.321	142.431	300.321	-203.75	300.321	-206.352	300.321	-248.615	300.321	-214.727
301.252	96.2106	301.252	101.516	301.252	83.199	301.252	58.587	301.252	52.574	301.252	74.127	301.252	70.965	301.252	73.671	301.544	69.8092	301.544	102.439	301.544	99.8191	301.544	115.023		301.133	143.453	301.572	131.139	301.572	149.23	301.572	136.674	301.572	140.065	301.572	146.496	301.572	133.997	301.572	138.831	301.572	-206.149	301.572	-204.752	301.572	-262.214	301.572	-213.527
302.503	107.012	302.503	103.518	302.503	81.999	302.503	57.788	302.503	54.575	302.503	72.927	302.503	70.166	302.503	72.071	302.795	71.01	302.795	98.8395	302.795	113.82	302.795	110.224		302.384	137.053	302.823	125.939	302.823	134.83	302.823	140.674	302.823	142.065	302.823	153.697	302.823	130.797	302.823	148.831	302.823	-210.548	302.823	-209.952	302.823	-258.613	302.823	-215.526
303.754	106.213	303.754	99.5192	303.754	80.399	303.754	58.189	303.754	51.376	303.754	74.928	303.754	68.567	303.754	70.072	304.045	67.4113	304.045	103.24	304.045	105.021	304.045	104.225		303.635	141.452	304.072	134.338	304.072	142.43	304.072	137.073	304.072	135.665	304.072	147.297	304.072	126.797	304.072	144.431	304.072	-213.746	304.072	-216.352	304.072	-258.212	304.072	-213.126
305.004	107.414	305.004	105.121	305.004	77.999	305.004	57.79	305.004	49.3769	305.004	77.328	305.004	70.168	305.004	76.072	305.296	69.8123	305.296	98.8399	305.296	99.4225	305.296	110.226		304.885	138.251	305.322	129.538	305.322	136.43	305.322	144.673	305.322	143.666	305.322	151.298	305.322	132.797	305.322	148.431	305.322	-213.345	305.322	-202.751	305.322	-255.011	305.322	-221.126
306.254	101.015	306.254	105.122	306.254	75.599	306.254	52.191	306.254	48.5778	306.254	82.529	306.254	68.169	306.254	67.673	306.546	63.8134	306.546	103.24	306.546	110.224	306.546	113.827		306.136	140.65	306.572	130.338	306.572	138.43	306.572	137.872	306.572	134.866	306.572	149.298	306.572	137.197	306.572	138.432	306.572	-212.944	306.572	-211.151	306.572	-256.21	306.572	-220.325
307.505	100.616	307.505	105.124	307.505	77.999	307.505	56.592	307.505	50.179	307.505	75.73	307.505	64.569	307.505	68.473	307.795	68.6145	307.795	102.04	307.795	101.425	307.795	112.629		307.386	133.45	307.823	126.737	307.823	136.03	307.823	131.871	307.823	138.066	307.823	151.299	307.823	130.397	307.823	141.632	307.823	-212.143	307.823	-213.951	307.823	-253.409	307.823	-221.525
308.753	102.217	308.753	98.3256	308.753	77.199	308.753	59.393	308.753	55.38	308.753	77.33	308.753	67.37	308.753	75.273	309.045	66.2155	309.045	101.64	309.045	102.626	309.045	107.43		308.636	142.649	309.072	137.937	309.072	137.631	309.072	129.871	309.072	140.867	309.072	152.099	309.072	129.197	309.072	139.632	309.072	-219.741	309.072	-207.151	309.072	-249.008	309.072	-215.124
310.003	99.818	310.003	103.127	310.003	79.999	310.003	57.794	310.003	54.18	310.003	78.931	310.003	73.371	310.003	72.874	310.294	70.617	310.294	98.8407	310.294	106.227	310.294	107.831		309.885	140.648	310.322	124.737	310.322	141.631	310.322	139.07	310.322	136.467	310.322	147.7	310.322	131.997	310.322	151.232	310.322	-210.54	310.322	-206.35	310.322	-248.207	310.322	-221.524
311.252	101.019	311.252	97.9288	311.252	76.399	311.252	57.795	311.252	52.581	311.252	82.932	311.252	66.172	311.252	70.474	311.544	69.8176	311.544	99.2409	311.544	104.228	311.544	109.832		311.134	138.247	311.571	135.536	311.571	142.431	311.571	134.669	311.571	136.467	311.571	150.5	311.571	133.197	311.571	142.032	311.571	-221.339	311.571	-211.55	311.571	-252.606	311.571	-219.524
312.501	99.0202	312.501	100.33	312.501	84.399	312.501	60.596	312.501	54.182	312.501	75.332	312.501	71.373	312.501	71.274	312.793	71.819	312.793	100.441	312.793	109.429	312.793	108.633		312.383	137.847	312.819	137.136	312.819	141.231	312.819	137.869	312.819	141.668	312.819	152.101	312.819	135.597	312.819	140.832	312.819	-214.537	312.819	-210.75	312.819	-253.005	312.819	-215.923
313.751	105.421	313.751	100.732	313.751	77.199	313.751	52.597	313.751	47.7831	313.751	75.333	313.751	72.974	313.751	72.075	314.042	65.4198	314.042	101.241	314.042	107.43	314.042	110.634		313.632	142.246	314.068	130.336	314.068	130.031	314.068	143.068	314.068	140.868	314.068	146.901	314.068	123.197	314.068	145.233	314.068	-219.736	314.068	-207.15	314.068	-245.804	314.068	-221.123
314.999	99.8223	314.999	101.134	314.999	73.599	314.999	61.798	314.999	53.384	314.999	75.334	314.999	63.775	314.999	67.675	315.289	61.8208	315.289	96.4415	315.289	105.431	315.289	109.435		314.881	136.245	315.317	125.936	315.317	136.431	315.317	141.067	315.317	144.868	315.317	153.302	315.317	130.797	315.317	130.833	315.317	-209.735	315.317	-216.349	315.317	-255.803	315.317	-218.723
316.247	101.823	316.247	96.7352	316.247	70.799	316.247	59.399	316.247	57.785	316.247	78.534	316.247	63.775	316.247	64.475	316.538	68.6219	316.538	102.042	316.538	100.232	316.538	108.237		316.13	133.844	316.566	131.935	316.566	134.031	316.566	131.467	316.566	135.269	316.566	148.102	316.566	125.997	316.566	142.033	316.566	-212.134	316.566	-206.749	316.566	-246.602	316.566	-218.322
317.495	99.8245	317.495	101.937	317.495	75.199	317.495	58.2	317.495	50.186	317.495	76.535	317.495	68.976	317.495	68.876	317.786	65.023	317.786	100.442	317.786	108.634	317.786	107.838		317.377	140.644	317.814	133.935	317.814	140.832	317.814	143.466	317.814	134.469	317.814	147.303	317.814	127.997	317.814	144.833	317.814	-210.932	317.814	-214.349	317.814	-249.401	317.814	-219.122
318.744	105.026	318.744	101.938	318.744	80.799	318.744	51.801	318.744	54.187	318.744	76.136	318.744	65.777	318.744	76.476	319.035	73.024	319.035	99.2421	319.035	102.635	319.035	111.039		318.625	136.243	319.063	146.735	319.063	134.832	319.063	141.466	319.063	145.269	319.063	150.503	319.063	127.997	319.063	146.033	319.063	-210.131	319.063	-211.549	319.063	-253	319.063	-217.921
319.992	111.027	319.992	113.54	319.992	82.799	319.992	69.802	319.992	58.187	319.992	83.336	319.992	72.978	319.992	76.077	320.283	79.825	320.283	108.842	320.283	115.836	320.283	114.64		319.873	154.642	320.309	139.534	320.309	144.032	320.309	149.465	320.309	150.47	320.309	153.704	320.309	140.797	320.309	150.833	320.309	-204.93	320.309	-201.548	320.309	-249	320.309	-208.721
321.24	104.228	321.24	101.542	321.24	72.799	321.24	56.203	321.24	52.188	321.24	75.737	321.24	74.979	321.24	69.677	321.529	67.4261	321.529	94.4425	321.529	111.037	321.529	101.041		321.121	142.641	321.557	133.934	321.557	146.432	321.557	135.064	321.557	134.87	321.557	145.304	321.557	135.597	321.557	138.434	321.557	-209.729	321.557	-205.548	321.557	-248.599	321.557	-218.321
322.486	93.8287	322.486	96.7432	322.486	70.399	322.486	57.803	322.486	54.189	322.486	82.537	322.486	74.98	322.486	68.477	322.777	64.2272	322.777	102.043	322.777	107.838	322.777	105.042		322.369	135.841	322.805	136.334	322.805	140.032	322.805	143.064	322.805	137.67	322.805	144.105	322.805	126.796	322.805	142.034	322.805	-206.527	322.805	-212.348	322.805	-257.798	322.805	-218.72
323.733	108.23	323.733	101.145	323.733	74.799	323.733	55.004	323.733	48.1901	323.733	72.938	323.733	66.18	323.733	70.878	324.024	64.6283	324.024	97.2429	324.024	103.839	324.024	98.6433		323.615	132.64	324.052	133.933	324.052	135.232	324.052	135.463	324.052	141.671	324.052	140.505	324.052	123.196	324.052	148.434	324.052	-210.526	324.052	-209.948	324.052	-257.797	324.052	-217.52
324.981	97.0309	324.981	100.746	324.981	72.399	324.981	55.805	324.981	53.391	324.981	76.139	324.981	66.581	324.981	72.878	325.271	67.8293	325.271	101.643	325.271	107.04	325.271	110.644		324.862	137.039	325.298	129.933	325.298	138.433	325.298	137.862	325.298	137.671	325.298	149.306	325.298	127.196	325.298	136.434	325.298	-206.125	325.298	-215.148	325.298	-256.996	325.298	-222.32
326.228	99.4319	326.228	102.748	326.228	77.599	326.228	46.6063	326.228	50.192	326.228	72.139	326.228	70.982	326.228	71.278	326.519	71.03	326.519	98.4433	326.519	107.441	326.519	109.446		326.109	130.638	326.545	131.133	326.545	138.033	326.545	144.662	326.545	141.671	326.545	149.706	326.545	133.996	326.545	139.234	326.545	-214.923	326.545	-204.347	326.545	-255.795	326.545	-218.319
327.473	102.633	327.473	102.75	327.473	74.399	327.473	55.007	327.473	42.5928	327.473	80.54	327.473	70.983	327.473	74.879	327.764	72.231	327.764	106.843	327.764	107.842	327.764	108.647		327.356	136.638	327.792	134.332	327.792	140.033	327.792	144.261	327.792	142.072	327.792	150.907	327.792	129.596	327.792	143.234	327.792	-214.922	327.792	-207.947	327.792	-250.594	327.792	-230.719
328.72	103.034	328.72	99.5512	328.72	69.1986	328.72	53.808	328.72	50.594	328.72	77.341	328.72	65.784	328.72	65.279	329.011	61.0325	329.011	98.8437	329.011	102.244	329.011	111.848		328.601	137.437	329.038	127.132	329.038	136.433	329.038	137.86	329.038	140.072	329.038	153.307	329.038	131.196	329.038	133.234	329.038	-213.721	329.038	-213.947	329.038	-252.993	329.038	-225.918
329.966	105.835	329.966	102.353	329.966	76.399	329.966	60.609	329.966	52.995	329.966	76.141	329.966	68.985	329.966	70.879	330.257	71.034	330.257	103.244	330.257	104.645	330.257	108.649		329.848	137.436	330.283	130.732	330.283	142.433	330.283	139.06	330.283	140.072	330.283	150.108	330.283	128.396	330.283	144.035	330.283	-206.92	330.283	-205.547	330.283	-256.592	330.283	-221.518
331.213	102.636	331.213	108.754	331.213	79.199	331.213	58.61	331.213	54.995	331.213	75.742	331.213	73.785	331.213	66.48	331.502	71.435	331.502	95.244	331.502	101.446	331.502	105.85		331.094	135.435	331.53	128.731	331.53	136.833	331.53	141.859	331.53	141.273	331.53	151.708	331.53	133.596	331.53	140.835	331.53	-202.918	331.53	-211.546	331.53	-254.991	331.53	-222.718
332.457	102.637	332.457	100.356	332.457	72.399	332.457	55.411	332.457	49.3963	332.457	80.543	332.457	64.186	332.457	71.68	332.748	64.6357	332.748	100.044	332.748	96.2469	332.748	107.851		332.34	143.835	332.776	134.731	332.776	142.033	332.776	139.859	332.776	128.873	332.776	142.508	332.776	127.596	332.776	137.635	332.776	-209.717	332.776	-204.346	332.776	-252.99	332.776	-221.517
333.703	103.038	333.703	101.558	333.703	71.199	333.703	54.612	333.703	50.997	333.703	72.543	333.703	66.987	333.703	67.28	333.994	71.437	333.994	100.444	333.994	100.648	333.994	107.852		333.585	137.834	334.021	130.731	334.021	142.834	334.021	137.458	334.021	130.873	334.021	143.309	334.021	127.596	334.021	141.235	334.021	-208.916	334.021	-218.346	334.021	-255.389	334.021	-226.717
334.949	106.639	334.949	100.759	334.949	70.399	334.949	61.013	334.949	55.798	334.949	76.544	334.949	65.388	334.949	78.881	335.239	68.2378	335.239	98.8447	335.239	104.649	335.239	109.453		334.83	143.433	335.266	129.531	335.266	138.834	335.266	137.857	335.266	132.074	335.266	149.709	335.266	125.996	335.266	143.235	335.266	-212.914	335.266	-201.546	335.266	-251.788	335.266	-217.117
336.194	105.04	336.194	101.161	336.194	77.599	336.194	56.214	336.194	49.399	336.194	74.945	336.194	70.589	336.194	68.881	336.483	70.639	336.483	99.6448	336.483	103.05	336.483	104.255		336.076	136.632	336.511	129.53	336.511	142.434	336.511	137.057	336.511	136.474	336.511	149.31	336.511	127.996	336.511	147.235	336.511	-206.913	336.511	-207.945	336.511	-252.187	336.511	-212.316
337.438	97.4416	337.438	103.962	337.438	77.599	337.438	56.215	337.438	56.6	337.438	86.545	337.438	64.59	337.438	75.682	337.729	65.4399	337.729	102.445	337.729	107.451	337.729	105.056		337.32	141.032	337.756	136.73	337.756	139.634	337.756	139.056	337.756	140.874	337.756	148.51	337.756	131.996	337.756	146.836	337.756	-206.912	337.756	-208.745	337.756	-255.386	337.756	-220.716
338.683	110.243	338.683	107.164	338.683	77.999	338.683	58.616	338.683	61.001	338.683	83.346	338.683	66.99	338.683	70.882	338.974	71.041	338.974	104.045	338.974	104.252	338.974	109.057		338.565	145.031	339	136.73	339	148.434	339	145.855	339	137.274	339	155.711	339	131.996	339	147.636	339	-211.311	339	-203.945	339	-246.985	339	-216.316
339.928	108.244	339.928	101.966	339.928	78.799	339.928	59.017	339.928	53.002	339.928	78.546	339.928	71.791	339.928	72.482	340.217	75.842	340.217	98.8454	340.217	105.454	340.217	110.658		339.81	143.43	340.245	136.329	340.245	140.434	340.245	135.855	340.245	147.275	340.245	153.711	340.245	132.796	340.245	141.636	340.245	-214.509	340.245	-204.345	340.245	-252.184	340.245	-220.315
341.171	99.4448	341.171	98.3673	341.171	81.598	341.171	64.218	341.171	51.003	341.171	75.747	341.171	65.392	341.171	67.683	341.462	69.4431	341.462	107.646	341.462	105.855	341.462	109.059		341.053	133.029	341.489	132.729	341.489	146.035	341.489	139.854	341.489	138.075	341.489	139.312	341.489	135.196	341.489	146.836	341.489	-205.708	341.489	-209.544	341.489	-250.983	341.489	-216.715
342.416	102.246	342.416	103.569	342.416	76.398	342.416	51.819	342.416	57.003	342.416	76.148	342.416	72.193	342.416	71.683	342.706	71.044	342.706	106.846	342.706	105.056	342.706	111.86		342.298	139.029	342.732	132.729	342.732	131.635	342.732	137.053	342.732	138.475	342.732	147.312	342.732	133.996	342.732	142.036	342.732	-214.507	342.732	-205.544	342.732	-252.583	342.732	-219.514
343.659	101.047	343.659	101.17	343.659	73.998	343.659	64.62	343.659	49.0043	343.659	79.348	343.659	68.194	343.659	68.883	343.949	59.4453	343.949	101.246	343.949	99.8569	343.949	101.461		343.542	134.228	343.977	133.528	343.977	147.235	343.977	133.453	343.977	143.276	343.977	143.313	343.977	134.796	343.977	139.236	343.977	-208.506	343.977	-212.344	343.977	-252.582	343.977	-218.714
344.903	101.048	344.903	100.772	344.903	71.198	344.903	55.821	344.903	53.805	344.903	76.949	344.903	66.195	344.903	67.684	345.193	71.846	345.193	100.046	345.193	101.858	345.193	113.863		344.785	140.627	345.221	132.728	345.221	132.835	345.221	140.252	345.221	133.676	345.221	137.313	345.221	137.196	345.221	139.237	345.221	-208.504	345.221	-208.744	345.221	-256.581	345.221	-221.114
346.147	109.049	346.147	95.9737	346.147	71.198	346.147	59.422	346.147	49.8061	346.147	79.75	346.147	67.796	346.147	76.884	346.437	68.2474	346.437	98.4464	346.437	103.059	346.437	110.664		346.028	141.027	346.463	129.528	346.463	144.035	346.463	137.852	346.463	142.876	346.463	150.514	346.463	133.596	346.463	140.837	346.463	-211.703	346.463	-214.343	346.463	-257.78	346.463	-217.513
347.389	99.8501	347.389	98.7753	347.389	78.398	347.389	51.422	347.389	55.807	347.389	81.75	347.389	66.196	347.389	77.284	347.679	74.648	347.679	101.647	347.679	105.86	347.679	104.665		347.272	139.026	347.707	130.327	347.707	136.035	347.707	135.851	347.707	140.877	347.707	141.714	347.707	131.596	347.707	134.837	347.707	-201.702	347.707	-215.543	347.707	-254.979	347.707	-211.913
348.632	100.251	348.632	101.177	348.632	72.398	348.632	59.023	348.632	47.8078	348.632	70.551	348.632	66.997	348.632	72.485	348.922	69.4495	348.922	98.8468	348.922	97.8614	348.922	105.866		348.514	141.025	348.949	130.327	348.949	137.235	348.949	143.05	348.949	141.677	348.949	144.915	348.949	127.996	348.949	142.837	348.949	-218.5	348.949	-205.543	348.949	-253.378	348.949	-223.913
349.876	105.052	349.876	108.779	349.876	74.398	349.876	53.824	349.876	50.609	349.876	82.152	349.876	69.398	349.876	69.685	350.164	70.251	350.164	97.247	350.164	107.463	350.164	113.867		349.757	139.424	350.192	126.327	350.192	139.636	350.192	139.85	350.192	140.477	350.192	142.115	350.192	136.396	350.192	142.837	350.192	-209.299	350.192	-207.943	350.192	-250.577	350.192	-213.112
351.117	104.253	351.117	97.9801	351.117	76.798	351.117	59.425	351.117	56.61	351.117	75.752	351.117	66.599	351.117	72.086	351.407	67.8516	351.407	103.247	351.407	99.0636	351.407	110.668		350.999	140.624	351.435	135.527	351.435	143.636	351.435	142.649	351.435	134.478	351.435	141.716	351.435	128.396	351.435	144.437	351.435	-204.898	351.435	-211.942	351.435	-247.776	351.435	-223.112
352.36	103.454	352.36	97.5817	352.36	79.998	352.36	54.626	352.36	47.8105	352.36	72.153	352.36	65.8	352.36	68.886	352.65	70.653	352.65	102.847	352.65	108.665	352.65	104.269		352.242	144.223	352.676	131.126	352.676	139.636	352.676	141.048	352.676	141.278	352.676	147.316	352.676	131.196	352.676	145.237	352.676	-205.297	352.676	-208.742	352.676	-247.775	352.676	-215.511
353.601	101.455	353.601	102.383	353.601	69.1984	353.601	56.227	353.601	56.211	353.601	80.554	353.601	63.001	353.601	73.286	353.891	73.854	353.891	104.448	353.891	106.666	353.891	115.87		353.485	138.622	353.919	133.526	353.919	146.836	353.919	136.248	353.919	143.678	353.919	144.117	353.919	125.196	353.919	147.238	353.919	-210.895	353.919	-210.342	353.919	-249.774	353.919	-221.111
354.844	101.857	354.844	105.585	354.844	73.998	354.844	53.828	354.844	51.812	354.844	80.154	354.844	64.601	354.844	64.487	355.134	72.255	355.134	104.048	355.134	106.267	355.134	107.472		354.726	146.621	355.16	133.126	355.16	139.236	355.16	137.447	355.16	138.079	355.16	144.117	355.16	132.396	355.16	144.038	355.16	-209.294	355.16	-210.342	355.16	-248.973	355.16	-217.911
356.086	103.458	356.086	100.787	356.086	71.198	356.086	54.229	356.086	50.213	356.086	86.155	356.086	68.202	356.086	71.687	356.374	70.256	356.374	101.248	356.374	104.668	356.374	108.673		355.968	140.621	356.402	133.525	356.402	140.836	356.402	143.446	356.402	134.079	356.402	159.318	356.402	131.996	356.402	148.438	356.402	-212.893	356.402	-211.141	356.402	-249.772	356.402	-216.31
357.327	103.859	357.327	101.588	357.327	80.798	357.327	57.43	357.327	52.214	357.327	78.155	357.327	78.603	357.327	73.687	357.616	63.8569	357.616	96.8482	357.616	102.669	357.616	106.274		357.209	139.82	357.644	127.125	357.644	137.236	357.644	138.646	357.644	138.079	357.644	152.918	357.644	133.196	357.644	138.838	357.644	-208.092	357.644	-207.941	357.644	-255.371	357.644	-222.31
358.569	98.2597	358.569	97.1897	358.569	75.998	358.569	57.031	358.569	51.415	358.569	82.556	358.569	66.204	358.569	71.688	358.857	69.058	358.857	100.048	358.857	105.47	358.857	109.475		358.451	134.219	358.884	128.725	358.884	136.837	358.884	139.445	358.884	130.88	358.884	141.719	358.884	133.996	358.884	142.438	358.884	-207.29	358.884	-213.941	358.884	-253.77	358.884	-219.51
359.809	104.261	359.809	99.9913	359.809	71.998	359.809	58.632	359.809	53.016	359.809	79.357	359.809	70.605	359.809	66.488	360.098	68.6591	360.098	105.649	360.098	106.271	360.098	104.676		359.691	135.018	360.126	130.724	360.126	142.037	360.126	132.645	360.126	149.68	360.126	140.919	360.126	124.396	360.126	140.838	360.126	-212.089	360.126	-214.341	360.126	-256.169	360.126	-216.709
361.05	103.862	361.05	99.5929	361.05	77.198	361.05	54.633	361.05	51.417	361.05	75.757	361.05	64.206	361.05	72.488	361.34	72.26	361.34	101.649	361.34	105.073	361.34	114.277		360.932	140.618	361.366	127.924	361.366	132.037	361.366	143.444	361.366	139.68	361.366	148.92	361.366	133.996	361.366	137.239	361.366	-218.488	361.366	-212.34	361.366	-248.568	361.366	-216.709
362.29	99.0629	362.29	105.595	362.29	77.998	362.29	60.234	362.29	49.8175	362.29	74.558	362.29	67.006	362.29	65.689	362.58	66.2612	362.58	102.449	362.58	101.474	362.58	118.278		362.172	143.017	362.607	129.924	362.607	144.837	362.607	141.043	362.607	137.681	362.607	147.72	362.607	135.196	362.607	145.239	362.607	-216.486	362.607	-217.14	362.607	-248.167	362.607	-222.308
363.531	103.464	363.531	98.7962	363.531	71.598	363.531	53.035	363.531	50.618	363.531	72.159	363.531	70.607	363.531	69.689	363.821	71.862	363.821	98.4492	363.821	95.8747	363.821	110.68		363.413	134.616	363.847	132.323	363.847	138.837	363.847	139.843	363.847	139.681	363.847	156.121	363.847	123.196	363.847	142.439	363.847	-215.685	363.847	-210.34	363.847	-256.966	363.847	-216.708
364.771	103.065	364.771	100.798	364.771	75.198	364.771	56.636	364.771	50.619	364.771	75.759	364.771	66.208	364.771	66.89	365.06	67.0633	365.06	94.4494	365.06	99.0759	365.06	107.081		364.654	137.815	365.088	128.323	365.088	135.637	365.088	141.042	365.088	134.481	365.088	148.921	365.088	122.396	365.088	139.639	365.088	-201.684	365.088	-215.54	365.088	-262.565	365.088	-220.308
366.011	104.666	366.011	99.5994	366.011	74.398	366.011	53.437	366.011	47.8202	366.011	78.16	366.011	71.409	366.011	74.49	366.301	71.064	366.301	103.25	366.301	111.477	366.301	109.082		365.893	138.215	366.327	134.723	366.327	134.038	366.327	147.041	366.327	142.482	366.327	148.922	366.327	125.996	366.327	140.439	366.327	-213.683	366.327	-209.14	366.327	-258.165	366.327	-219.107
367.25	96.6672	367.25	106.801	367.25	74.398	367.25	59.838	367.25	49.4211	367.25	76.961	367.25	65.01	367.25	62.49	367.54	66.2654	367.54	98.0498	367.54	107.078	367.54	106.683		367.134	133.814	367.567	127.522	367.567	142.038	367.567	140.641	367.567	140.082	367.567	144.922	367.567	130.396	367.567	137.639	367.567	-211.281	367.567	-208.739	367.567	-256.564	367.567	-215.107
368.491	102.268	368.491	100.803	368.491	79.198	368.491	51.439	368.491	51.022	368.491	76.161	368.491	67.411	368.491	69.691	368.78	71.066	368.78	99.25	368.78	103.479	368.78	107.484		368.373	140.213	368.806	129.122	368.806	137.638	368.806	133.04	368.806	138.482	368.806	146.123	368.806	133.996	368.806	146.84	368.806	-214.88	368.806	-207.939	368.806	-247.363	368.806	-223.507
369.729	103.069	369.729	101.604	369.729	80.398	369.729	55.04	369.729	57.023	369.729	73.762	369.729	68.611	369.729	72.891	370.019	69.0676	370.019	102.85	370.019	103.48	370.019	104.285		369.613	135.412	370.046	133.922	370.046	142.438	370.046	141.439	370.046	135.683	370.046	152.523	370.046	133.996	370.046	148.84	370.046	-206.879	370.046	-210.739	370.046	-254.162	370.046	-218.306
370.969	99.4704	370.969	101.206	370.969	77.598	370.969	53.441	370.969	49.8237	370.969	77.362	370.969	71.412	370.969	64.091	371.258	66.6686	371.258	103.25	371.258	103.881	371.258	102.686		370.851	134.612	371.285	130.722	371.285	136.838	371.285	152.239	371.285	143.683	371.285	146.924	371.285	122.396	371.285	147.24	371.285	-215.278	371.285	-209.939	371.285	-252.561	371.285	-214.706
372.207	107.071	372.207	103.207	372.207	73.198	372.207	58.242	372.207	50.625	372.207	80.563	372.207	62.613	372.207	72.092	372.497	70.27	372.497	104.851	372.497	107.083	372.497	105.887		372.09	149.811	372.524	135.121	372.524	143.638	372.524	141.838	372.524	144.083	372.524	154.124	372.524	140.796	372.524	141.64	372.524	-206.876	372.524	-211.538	372.524	-252.56	372.524	-217.105
373.447	98.6726	373.447	104.409	373.447	87.198	373.447	51.842	373.447	57.425	373.447	77.364	373.447	69.414	373.447	70.892	373.735	73.871	373.735	102.051	373.735	110.684	373.735	106.289		373.329	134.61	373.762	134.321	373.762	136.438	373.762	139.838	373.762	140.484	373.762	143.325	373.762	125.996	373.762	147.64	373.762	-211.675	373.762	-209.538	373.762	-250.959	373.762	-213.905
374.685	103.474	374.685	104.811	374.685	73.598	374.685	63.843	374.685	53.426	374.685	80.564	374.685	64.215	374.685	65.292	374.974	70.272	374.974	105.251	374.974	106.685	374.974	111.09		374.567	139.809	375.001	137.121	375.001	132.039	375.001	142.637	375.001	138.484	375.001	152.525	375.001	131.596	375.001	140.84	375.001	-212.474	375.001	-206.738	375.001	-256.558	375.001	-217.505
375.924	106.675	375.924	109.212	375.924	80.798	375.924	60.244	375.924	51.827	375.924	75.365	375.924	75.416	375.924	75.293	376.211	69.4729	376.211	102.851	376.211	106.286	376.211	113.091		375.806	145.409	376.239	130.32	376.239	144.839	376.239	146.636	376.239	143.284	376.239	148.926	376.239	133.196	376.239	144.84	376.239	-211.272	376.239	-210.738	376.239	-248.557	376.239	-217.504
377.161	99.4758	377.161	101.614	377.161	75.598	377.161	57.045	377.161	46.6282	377.161	80.966	377.161	64.616	377.161	70.093	377.45	70.674	377.45	94.0514	377.45	106.687	377.45	109.892		377.044	138.208	377.476	134.32	377.476	135.239	377.476	139.036	377.476	139.685	377.476	146.126	377.476	124.796	377.476	146.841	377.476	-216.071	377.476	-218.737	377.476	-261.756	377.476	-217.504
378.398	108.277	378.398	106.815	378.398	87.598	378.398	53.446	378.398	53.829	378.398	76.566	378.398	64.617	378.398	73.293	378.687	71.475	378.687	102.852	378.687	102.288	378.687	111.493		378.282	140.207	378.715	131.52	378.715	142.039	378.715	133.435	378.715	137.685	378.715	148.127	378.715	131.996	378.715	140.441	378.715	-212.87	378.715	-218.337	378.715	-256.955	378.715	-218.304
379.637	105.478	379.637	100.817	379.637	77.598	379.637	59.047	379.637	48.2299	379.637	76.967	379.637	69.418	379.637	67.694	379.926	59.8761	379.926	99.2518	379.926	108.689	379.926	110.294		379.519	139.406	379.952	134.319	379.952	131.239	379.952	141.434	379.952	138.085	379.952	146.927	379.952	129.196	379.952	144.041	379.952	-211.669	379.952	-205.137	379.952	-255.354	379.952	-216.303
380.874	105.479	380.874	104.819	380.874	83.198	380.874	62.648	380.874	51.831	380.874	78.168	380.874	70.219	380.874	74.094	381.163	70.277	381.163	104.052	381.163	104.69	381.163	114.295		380.756	143.806	381.19	129.519	381.19	147.239	381.19	143.834	381.19	140.486	381.19	142.528	381.19	133.196	381.19	142.041	381.19	-208.867	381.19	-205.137	381.19	-244.953	381.19	-219.503
382.112	108.28	382.112	94.8202	382.112	82.398	382.112	56.649	382.112	53.832	382.112	83.768	382.112	72.22	382.112	77.695	382.399	76.678	382.399	104.452	382.399	105.491	382.399	109.096		381.994	143.405	382.427	131.919	382.427	146.039	382.427	137.033	382.427	137.286	382.427	156.528	382.427	129.196	382.427	143.641	382.427	-213.266	382.427	-204.736	382.427	-246.952	382.427	-214.702
383.348	106.281	383.348	102.422	383.348	75.198	383.348	59.85	383.348	51.833	383.348	78.169	383.348	64.621	383.348	72.095	383.637	69.4792	383.637	105.252	383.637	106.693	383.637	109.898		383.231	136.604	383.663	135.918	383.663	143.64	383.663	139.832	383.663	138.086	383.663	145.729	383.663	131.996	383.663	147.241	383.663	-212.065	383.663	-218.736	383.663	-245.751	383.663	-221.502
384.585	109.082	384.585	103.623	384.585	83.598	384.585	55.451	384.585	54.233	384.585	79.77	384.585	66.222	384.585	74.895	384.873	71.08	384.873	100.453	384.873	103.094	384.873	109.099		384.469	138.603	384.901	132.318	384.901	131.64	384.901	139.832	384.901	140.087	384.901	150.129	384.901	136.796	384.901	138.842	384.901	-216.863	384.901	-210.336	384.901	-256.95	384.901	-216.302
385.822	107.083	385.822	104.425	385.822	81.998	385.822	61.052	385.822	46.2344	385.822	82.57	385.822	70.222	385.822	68.896	386.111	67.8814	386.111	106.453	386.111	111.895	386.111	112.3		385.705	141.803	386.137	135.118	386.137	143.64	386.137	140.231	386.137	144.087	386.137	145.73	386.137	130.396	386.137	147.242	386.137	-205.262	386.137	-209.936	386.137	-254.149	386.137	-214.301
387.058	100.684	387.058	101.227	387.058	80.398	387.058	54.253	387.058	53.435	387.058	77.771	387.058	68.223	387.058	76.896	387.347	69.0824	387.347	95.653	387.347	104.696	387.347	113.901		386.941	133.002	387.374	137.918	387.374	139.64	387.374	136.631	387.374	140.087	387.374	147.33	387.374	119.196	387.374	145.642	387.374	-215.261	387.374	-209.135	387.374	-257.748	387.374	-217.901
388.295	103.485	388.295	102.028	388.295	80.398	388.295	57.854	388.295	57.036	388.295	79.771	388.295	69.424	388.295	75.296	388.582	73.483	388.582	104.053	388.582	107.097	388.582	113.502		388.178	147.001	388.61	138.317	388.61	150.84	388.61	145.43	388.61	142.888	388.61	156.53	388.61	131.596	388.61	142.042	388.61	-211.26	388.61	-212.735	388.61	-249.348	388.61	-206.301
389.531	104.286	389.531	104.83	389.531	85.998	389.531	55.455	389.531	54.637	389.531	80.172	389.531	73.025	389.531	78.897	389.819	68.6845	389.819	105.253	389.819	109.098	389.819	112.303		389.413	134.6	389.845	136.717	389.845	141.24	389.845	143.429	389.845	140.888	389.845	144.531	389.845	132.396	389.845	144.042	389.845	-211.658	389.845	-205.535	389.845	-256.147	389.845	-211.1
390.766	109.088	390.766	103.231	390.766	83.598	390.766	66.656	390.766	56.638	390.766	82.573	390.766	71.426	390.766	76.497	391.054	70.686	391.054	108.454	391.054	111.899	391.054	112.704		390.65	147	391.082	133.917	391.082	148.841	391.082	139.829	391.082	146.888	391.082	162.531	391.082	137.596	391.082	141.242	391.082	-202.857	391.082	-203.535	391.082	-249.346	391.082	-211.5
392.002	111.489	392.002	110.833	392.002	83.598	392.002	64.657	392.002	53.839	392.002	77.373	392.002	73.027	392.002	75.697	392.289	75.887	392.289	101.654	392.289	114.3	392.289	114.306		391.885	144.599	392.317	138.316	392.317	144.441	392.317	146.628	392.317	150.089	392.317	150.932	392.317	135.996	392.317	147.242	392.317	-208.056	392.317	-206.734	392.317	-247.345	392.317	-216.7
393.237	111.89	393.237	101.635	393.237	81.998	393.237	56.258	393.237	57.44	393.237	78.174	393.237	68.227	393.237	72.498	393.526	64.2877	393.526	102.854	393.526	109.501	393.526	113.107		393.12	139.798	393.552	137.916	393.552	142.841	393.552	144.227	393.552	146.089	393.552	148.532	393.552	125.196	393.552	141.643	393.552	-213.655	393.552	-209.534	393.552	-242.544	393.552	-211.099
394.472	105.091	394.472	106.036	394.472	85.998	394.472	61.059	394.472	51.441	394.472	80.575	394.472	73.828	394.472	70.898	394.76	67.4888	394.76	101.654	394.76	113.903	394.76	114.708		394.356	138.197	394.788	139.516	394.788	147.241	394.788	141.027	394.788	147.689	394.788	148.533	394.788	132.796	394.788	142.843	394.788	-212.053	394.788	-209.134	394.788	-250.943	394.788	-211.499
395.708	104.692	395.708	102.038	395.708	79.198	395.708	61.46	395.708	56.641	395.708	81.775	395.708	69.029	395.708	75.299	395.995	73.49	395.995	110.454	395.995	102.304	395.995	114.709		395.59	140.997	396.022	139.915	396.022	151.241	396.022	146.226	396.022	151.29	396.022	151.733	396.022	138.396	396.022	148.443	396.022	-212.852	396.022	-203.134	396.022	-242.142	396.022	-202.298
396.942	113.093	396.942	109.639	396.942	85.598	396.942	69.861	396.942	60.642	396.942	92.176	396.942	80.63	396.942	78.099	397.23	77.891	397.23	108.855	397.23	115.105	397.23	120.31		396.825	140.596	397.256	140.715	397.256	149.641	397.256	149.425	397.256	142.89	397.256	151.734	397.256	143.596	397.256	153.643	397.256	-209.251	397.256	-203.133	397.256	-242.541	397.256	-204.298
398.176	117.094	398.176	120.841	398.176	95.998	398.176	70.261	398.176	67.043	398.176	94.177	398.176	79.831	398.176	86.499	398.464	81.892	398.464	114.455	398.464	121.106	398.464	122.711		398.059	148.995	398.492	147.915	398.492	148.441	398.492	159.025	398.492	156.89	398.492	163.734	398.492	142.395	398.492	154.043	398.492	-200.849	398.492	-203.533	398.492	-233.34	398.492	-201.898
399.41	109.095	399.41	112.843	399.41	86.398	399.41	71.862	399.41	55.444	399.41	83.377	399.41	84.232	399.41	78.9	399.698	69.893	399.698	104.855	399.698	119.907	399.698	122.712		399.294	143.395	399.726	139.114	399.726	149.242	399.726	139.024	399.726	152.891	399.726	154.535	399.726	132.795	399.726	150.043	399.726	-199.248	399.726	-207.533	399.726	-240.139	399.726	-207.097
400.645	115.496	400.645	102.444	400.645	80.798	400.645	71.063	400.645	59.445	400.645	83.778	400.645	79.832	400.645	80.9	400.933	71.494	400.933	104.455	400.933	118.308	400.933	117.513		400.528	142.594	400.959	137.914	400.959	149.242	400.959	143.024	400.959	144.091	400.959	150.135	400.959	136.395	400.959	147.644	400.959	-207.647	400.959	-200.733	400.959	-248.138	400.959	-208.297
401.879	105.097	401.879	114.446	401.879	93.998	401.879	62.664	401.879	62.246	401.879	88.179	401.879	80.633	401.879	72.5	402.167	80.295	402.167	108.455	402.167	112.709	402.167	116.315		401.761	145.393	402.193	140.314	402.193	149.642	402.193	139.423	402.193	158.891	402.193	156.536	402.193	142.795	402.193	144.844	402.193	-205.246	402.193	-192.732	402.193	-246.937	402.193	-205.897
403.112	111.098	403.112	112.047	403.112	82.798	403.112	70.265	403.112	61.047	403.112	82.979	403.112	74.634	403.112	78.501	403.4	79.496	403.4	100.456	403.4	111.51	403.4	121.516		402.996	144.192	403.427	142.313	403.427	142.042	403.427	151.822	403.427	143.692	403.427	158.536	403.427	137.595	403.427	151.644	403.427	-212.044	403.427	-199.532	403.427	-250.936	403.427	-212.296
404.346	114.299	404.346	112.449	404.346	94.398	404.346	72.266	404.346	62.648	404.346	82.98	404.346	79.835	404.346	76.101	404.633	73.097	404.633	107.256	404.633	114.711	404.633	119.117		404.229	144.592	404.66	145.113	404.66	155.242	404.66	147.822	404.66	143.692	404.66	153.337	404.66	135.995	404.66	151.644	404.66	-201.643	404.66	-207.132	404.66	-238.935	404.66	-208.696
405.579	109.5	405.579	113.251	405.579	89.198	405.579	64.667	405.579	57.448	405.579	86.98	405.579	79.036	405.579	80.501	405.867	69.4983	405.867	108.056	405.867	113.513	405.867	124.318		405.462	144.191	405.893	141.113	405.893	153.642	405.893	151.821	405.893	149.692	405.893	158.137	405.893	137.195	405.893	145.244	405.893	-206.442	405.893	-199.932	405.893	-241.334	405.893	-209.895
406.812	112.701	406.812	118.852	406.812	87.998	406.812	72.268	406.812	61.449	406.812	87.381	406.812	81.437	406.812	74.502	407.1	75.499	407.1	109.256	407.1	110.714	407.1	114.719		406.695	149.79	407.126	146.713	407.126	148.842	407.126	157.02	407.126	152.093	407.126	158.138	407.126	140.395	407.126	158.844	407.126	-206.841	407.126	-193.532	407.126	-240.133	407.126	-207.095
408.045	109.102	408.045	106.854	408.045	84.798	408.045	62.269	408.045	62.25	408.045	86.582	408.045	79.037	408.045	80.102	408.332	74.7	408.332	109.656	408.332	114.315	408.332	119.52		407.929	145.789	408.36	149.112	408.36	150.843	408.36	155.42	408.36	146.093	408.36	150.938	408.36	141.995	408.36	148.845	408.36	-204.439	408.36	-202.731	408.36	-239.732	408.36	-209.495
409.278	109.504	409.278	109.255	409.278	94.798	409.278	65.07	409.278	61.051	409.278	84.182	409.278	73.838	409.278	73.703	409.565	78.302	409.565	112.057	409.565	112.716	409.565	115.921		409.161	150.589	409.592	135.912	409.592	150.443	409.592	159.019	409.592	152.893	409.592	163.339	409.592	144.795	409.592	155.245	409.592	-200.838	409.592	-200.331	409.592	-236.931	409.592	-209.094
410.51	117.905	410.51	112.857	410.51	89.198	410.51	68.271	410.51	67.052	410.51	90.183	410.51	79.439	410.51	88.103	410.798	81.103	410.798	113.657	410.798	120.317	410.798	125.523		410.393	140.988	410.824	144.312	410.824	148.843	410.824	155.018	410.824	156.094	410.824	161.339	410.824	149.195	410.824	152.845	410.824	-207.237	410.824	-202.331	410.824	-242.531	410.824	-211.494
411.742	121.506	411.742	118.459	411.742	93.998	411.742	71.472	411.742	73.053	411.742	97.384	411.742	84.24	411.742	85.703	412.03	77.904	412.03	116.857	412.03	120.718	412.03	123.924		411.625	150.987	412.056	143.911	412.056	155.243	412.056	160.218	412.056	154.094	412.056	159.34	412.056	147.595	412.056	154.045	412.056	-198.435	412.056	-204.731	412.056	-234.13	412.056	-201.094
412.974	122.307	412.974	117.26	412.974	94.398	412.974	65.873	412.974	64.254	412.974	92.184	412.974	84.241	412.974	82.104	413.262	85.505	413.262	118.057	413.262	116.719	413.262	128.325		412.857	148.586	413.289	143.911	413.289	162.843	413.289	156.217	413.289	152.894	413.289	153.74	413.289	145.595	413.289	156.045	413.289	-203.234	413.289	-194.73	413.289	-231.329	413.289	-202.693
414.206	116.708	414.206	112.862	414.206	86.798	414.206	68.274	414.206	67.455	414.206	96.985	414.206	73.442	414.206	80.104	414.493	77.106	414.493	118.857	414.493	116.72	414.493	122.726		414.09	143.386	414.521	140.711	414.521	148.843	414.521	151.417	414.521	149.695	414.521	163.741	414.521	140.795	414.521	151.245	414.521	-200.433	414.521	-197.53	414.521	-233.328	414.521	-200.293
415.438	119.509	415.438	111.664	415.438	100.798	415.438	69.875	415.438	67.056	415.438	97.386	415.438	83.442	415.438	90.904	415.724	85.107	415.724	116.058	415.724	125.521	415.724	129.527		415.321	152.985	415.752	145.91	415.752	162.044	415.752	154.216	415.752	151.695	415.752	160.541	415.752	137.595	415.752	154.845	415.752	-193.632	415.752	-190.73	415.752	-232.127	415.752	-205.092
416.669	125.91	416.669	107.665	416.669	94.398	416.669	73.076	416.669	67.456	416.669	94.986	416.669	89.043	416.669	90.105	416.957	79.908	416.957	109.658	416.957	124.723	416.957	126.728		416.552	151.784	416.983	146.71	416.983	154.844	416.983	157.015	416.983	154.895	416.983	166.942	416.983	147.995	416.983	154.846	416.983	-194.83	416.983	-201.53	416.983	-231.726	416.983	-197.092
417.9	113.511	417.9	114.867	417.9	94.798	417.9	69.477	417.9	60.657	417.9	95.787	417.9	83.444	417.9	84.505	418.188	80.309	418.188	114.458	418.188	126.724	418.188	130.729		417.783	149.383	418.214	150.31	418.214	151.244	418.214	153.015	418.214	158.895	418.214	166.142	418.214	144.795	418.214	152.446	418.214	-198.429	418.214	-199.129	418.214	-229.725	418.214	-201.092
419.131	122.312	419.131	121.268	419.131	98.798	419.131	69.078	419.131	70.658	419.131	101.388	419.131	87.445	419.131	91.705	419.418	87.11	419.418	120.058	419.418	133.925	419.418	131.93		419.014	153.383	419.444	147.109	419.444	156.844	419.444	158.614	419.444	160.096	419.444	171.343	419.444	152.795	419.444	158.046	419.444	-194.028	419.444	-186.729	419.444	-234.124	419.444	-207.891
420.362	115.113	420.362	124.47	420.362	108.398	420.362	80.279	420.362	75.859	420.362	88.188	420.362	87.046	420.362	91.306	420.649	90.711	420.649	126.458	420.649	125.926	420.649	134.332		420.246	148.182	420.676	156.309	420.676	153.244	420.676	159.013	420.676	157.296	420.676	168.143	420.676	154.795	420.676	165.646	420.676	-195.227	420.676	-185.929	420.676	-225.323	420.676	-199.891
421.592	126.314	421.592	116.472	421.592	97.198	421.592	74.68	421.592	67.86	421.592	103.389	421.592	81.847	421.592	90.106	421.879	88.712	421.879	123.259	421.879	126.327	421.879	128.333		421.476	153.381	421.907	156.709	421.907	157.644	421.907	159.813	421.907	170.496	421.907	170.944	421.907	147.995	421.907	164.046	421.907	-189.625	421.907	-193.529	421.907	-222.922	421.907	-199.491
422.823	125.115	422.823	120.073	422.823	105.998	422.823	77.48	422.823	72.661	422.823	94.189	422.823	92.248	422.823	89.306	423.109	82.313	423.109	120.859	423.109	125.128	423.109	131.534		422.706	149.78	423.137	143.909	423.137	162.444	423.137	163.812	423.137	161.297	423.137	171.344	423.137	146.395	423.137	160.446	423.137	-191.624	423.137	-193.528	423.137	-224.121	423.137	-202.69
424.053	125.116	424.053	122.075	424.053	101.998	424.053	86.281	424.053	81.462	424.053	99.39	424.053	91.848	424.053	92.507	424.339	87.914	424.339	120.859	424.339	134.329	424.339	143.535		423.936	153.78	424.367	157.108	424.367	158.845	424.367	167.011	424.367	163.297	424.367	175.745	424.367	153.595	424.367	163.247	424.367	-188.023	424.367	-185.128	424.367	-226.52	424.367	-195.49
425.283	121.517	425.283	120.876	425.283	98.398	425.283	82.282	425.283	73.863	425.283	102.191	425.283	93.449	425.283	92.907	425.57	97.115	425.57	123.659	425.57	130.33	425.57	129.136		425.166	156.579	425.596	154.308	425.596	164.445	425.596	165.411	425.596	152.497	425.596	176.145	425.596	153.595	425.596	165.247	425.596	-190.821	425.596	-185.928	425.596	-227.719	425.596	-198.289
426.513	122.319	426.513	126.878	426.513	99.598	426.513	87.083	426.513	78.664	426.513	101.791	426.513	96.25	426.513	98.508	426.8	89.916	426.8	127.259	426.8	129.931	426.8	136.737		426.396	161.378	426.826	151.508	426.826	165.245	426.826	167.41	426.826	166.898	426.826	180.146	426.826	146.795	426.826	171.247	426.826	-188.82	426.826	-178.328	426.826	-228.518	426.826	-189.089
427.742	129.12	427.742	123.68	427.742	111.598	427.742	87.884	427.742	80.264	427.742	107.392	427.742	95.051	427.742	96.908	428.029	93.117	428.029	124.06	428.029	137.133	428.029	135.938		427.625	158.577	428.055	154.707	428.055	167.245	428.055	172.21	428.055	168.898	428.055	179.346	428.055	152.395	428.055	166.447	428.055	-190.819	428.055	-178.727	428.055	-215.317	428.055	-195.889
428.971	128.721	428.971	122.481	428.971	105.598	428.971	83.885	428.971	73.865	428.971	102.593	428.971	89.852	428.971	100.508	429.258	92.719	429.258	124.86	429.258	131.134	429.258	132.74		428.854	152.977	429.284	155.907	429.284	155.245	429.284	164.609	429.284	165.298	429.284	181.747	429.284	153.195	429.284	170.047	429.284	-184.418	429.284	-175.927	429.284	-226.516	429.284	-190.688
430.2	123.122	430.2	129.283	430.2	100.798	430.2	86.686	430.2	81.066	430.2	110.993	430.2	95.853	430.2	99.309	430.487	86.72	430.487	126.46	430.487	139.535	430.487	136.741		430.083	150.976	430.514	153.507	430.514	166.445	430.514	163.008	430.514	164.899	430.514	173.347	430.514	159.595	430.514	175.247	430.514	-185.616	430.514	-180.327	430.514	-221.315	430.514	-191.088
431.429	128.723	431.429	122.084	431.429	107.198	431.429	87.087	431.429	79.467	431.429	105.794	431.429	98.253	431.429	102.109	431.716	87.121	431.716	123.26	431.716	131.936	431.716	129.942		431.313	158.575	431.743	153.506	431.743	168.846	431.743	167.008	431.743	172.499	431.743	184.548	431.743	163.995	431.743	176.448	431.743	-188.015	431.743	-173.927	431.743	-220.514	431.743	-195.088
432.657	133.524	432.657	129.286	432.657	107.198	432.657	88.688	432.657	81.868	432.657	106.595	432.657	102.654	432.657	101.309	432.944	100.322	432.944	124.86	432.944	134.737	432.944	131.543		432.542	163.774	432.972	157.906	432.972	167.246	432.972	165.007	432.972	180.099	432.972	182.548	432.972	159.195	432.972	172.448	432.972	-178.814	432.972	-177.126	432.972	-218.913	432.972	-187.887
433.886	123.925	433.886	126.488	433.886	109.198	433.886	87.889	433.886	80.269	433.886	112.995	433.886	101.055	433.886	107.71	434.173	97.523	434.173	128.061	434.173	136.738	434.173	142.744		433.77	160.974	434.2	156.706	434.2	164.846	434.2	169.806	434.2	176.5	434.2	179.349	434.2	168.795	434.2	174.848	434.2	-172.012	434.2	-176.326	434.2	-221.313	434.2	-195.487
435.115	135.526	435.115	128.889	435.115	113.198	435.115	87.89	435.115	80.27	435.115	116.196	435.115	97.856	435.115	106.51	435.401	94.724	435.401	131.261	435.401	138.739	435.401	141.945		434.999	155.373	435.428	161.505	435.428	170.046	435.428	175.406	435.428	170.5	435.428	177.749	435.428	168.795	435.428	180.448	435.428	-172.811	435.428	-168.326	435.428	-218.112	435.428	-188.286
436.343	129.927	436.343	137.691	436.343	111.998	436.343	91.891	436.343	89.071	436.343	116.597	436.343	104.657	436.343	107.31	436.629	94.725	436.629	134.061	436.629	139.14	436.629	140.346		436.227	166.972	436.656	160.305	436.656	166.846	436.656	175.005	436.656	171.3	436.656	189.75	436.656	173.995	436.656	182.848	436.656	-180.41	436.656	-170.326	436.656	-203.311	436.656	-188.686
437.571	132.328	437.571	134.492	437.571	113.198	437.571	90.292	437.571	88.271	437.571	122.197	437.571	105.058	437.571	111.311	437.856	97.126	437.856	141.261	437.856	133.941	437.856	145.547		437.454	168.171	437.884	165.505	437.884	163.646	437.884	181.004	437.884	180.101	437.884	196.15	437.884	174.795	437.884	182.048	437.884	-176.809	437.884	-158.725	437.884	-211.71	437.884	-189.886
438.799	129.529	438.799	136.494	438.799	113.198	438.799	97.093	438.799	87.872	438.799	114.598	438.799	105.458	438.799	110.511	439.084	101.927	439.084	129.261	439.084	142.743	439.084	147.549		438.682	168.171	439.111	158.304	439.111	174.446	439.111	175.804	439.111	182.901	439.111	189.351	439.111	169.595	439.111	190.448	439.111	-166.807	439.111	-161.525	439.111	-210.509	439.111	-184.285
440.026	137.13	440.026	136.896	440.026	108.798	440.026	93.494	440.026	86.273	440.026	118.598	440.026	105.859	440.026	113.312	440.311	97.528	440.311	141.262	440.311	139.544	440.311	148.75		439.909	155.37	440.339	165.104	440.339	175.647	440.339	171.003	440.339	188.501	440.339	191.351	440.339	177.995	440.339	186.049	440.339	-160.006	440.339	-161.125	440.339	-207.708	440.339	-189.485
441.253	139.531	441.253	135.697	441.253	110.798	441.253	93.095	441.253	88.674	441.253	119.799	441.253	111.86	441.253	118.112	441.538	105.929	441.538	144.862	441.538	143.145	441.538	147.551		441.137	170.969	441.566	161.904	441.566	168.047	441.566	178.602	441.566	182.102	441.566	203.752	441.566	173.595	441.566	201.649	441.566	-156.405	441.566	-153.125	441.566	-207.707	441.566	-184.685
442.48	135.932	442.48	130.899	442.48	113.598	442.48	95.096	442.48	87.875	442.48	122.2	442.48	112.261	442.48	114.912	442.765	112.33	442.765	141.662	442.765	149.546	442.765	143.952		442.364	168.968	442.793	165.104	442.793	176.847	442.793	185.402	442.793	187.302	442.793	206.952	442.793	177.995	442.793	208.049	442.793	-155.604	442.793	-148.724	442.793	-204.106	442.793	-187.084
443.707	136.733	443.707	133.3	443.707	120.798	443.707	103.497	443.707	94.276	443.707	121.8	443.707	122.662	443.707	118.113	443.992	108.731	443.992	146.062	443.992	149.147	443.992	145.553		443.59	169.368	444.019	160.703	444.019	188.047	444.019	189.001	444.019	193.702	444.019	201.352	444.019	188.795	444.019	215.249	444.019	-147.602	444.019	-141.924	444.019	-200.905	444.019	-173.484
444.934	137.535	444.934	140.502	444.934	113.598	444.934	99.498	444.934	98.277	444.934	130.601	444.934	115.063	444.934	125.313	445.219	112.332	445.219	143.662	445.219	143.148	445.219	149.554		444.817	164.967	445.246	165.103	445.246	177.247	445.246	194.601	445.246	183.703	445.246	214.153	445.246	190.795	445.246	216.449	445.246	-148.401	445.246	-137.524	445.246	-208.104	445.246	-177.884
446.16	134.336	446.16	132.504	446.16	125.998	446.16	101.899	446.16	92.278	446.16	121.002	446.16	120.263	446.16	120.913	446.445	118.333	446.445	144.063	446.445	151.949	446.445	157.155		446.043	164.966	446.472	170.703	446.472	177.647	446.472	180.6	446.472	196.903	446.472	210.953	446.472	188.395	446.472	212.449	446.472	-145.2	446.472	-138.724	446.472	-198.103	446.472	-169.883
447.386	139.537	447.386	131.705	447.386	119.998	447.386	101.9	447.386	103.079	447.386	129.402	447.386	117.064	447.386	126.514	447.671	106.334	447.671	146.463	447.671	145.95	447.671	151.156		447.27	177.365	447.698	172.302	447.698	182.047	447.698	180.599	447.698	192.103	447.698	213.354	447.698	192.395	447.698	215.65	447.698	-144.798	447.698	-131.923	447.698	-201.302	447.698	-179.083
448.612	151.138	448.612	130.507	448.612	114.798	448.612	109.1	448.612	98.679	448.612	134.603	448.612	125.465	448.612	124.914	448.897	120.736	448.897	149.663	448.897	151.151	448.897	149.558		448.496	172.965	448.924	169.102	448.924	183.648	448.924	183.799	448.924	194.504	448.924	217.354	448.924	193.995	448.924	220.45	448.924	-135.197	448.924	-135.123	448.924	-195.701	448.924	-174.682
449.838	145.939	449.838	140.508	449.838	121.598	449.838	105.501	449.838	101.48	449.838	130.204	449.838	135.866	449.838	133.714	450.123	114.737	450.123	152.463	450.123	147.153	450.123	152.759		449.721	171.764	450.15	172.702	450.15	182.048	450.15	193.798	450.15	187.704	450.15	223.355	450.15	197.195	450.15	225.65	450.15	-135.196	450.15	-115.923	450.15	-186.1	450.15	-170.682
451.064	153.14	451.064	139.31	451.064	128.398	451.064	108.702	451.064	105.881	451.064	143.404	451.064	128.267	451.064	140.115	451.348	117.938	451.348	149.263	451.348	157.954	451.348	155.56		450.947	176.963	451.376	172.301	451.376	184.448	451.376	198.197	451.376	205.704	451.376	228.155	451.376	199.195	451.376	232.45	451.376	-128.795	451.376	-103.923	451.376	-182.499	451.376	-167.482
452.289	149.141	452.289	147.312	452.289	129.998	452.289	125.903	452.289	113.882	452.289	148.605	452.289	132.268	452.289	152.115	452.574	135.139	452.574	158.464	452.574	166.755	452.574	160.761		452.173	176.562	452.601	185.501	452.601	188.448	452.601	201.397	452.601	204.505	452.601	240.156	452.601	221.195	452.601	248.05	452.601	-118.793	452.601	-111.523	452.601	-168.498	452.601	-161.081
453.514	152.742	453.514	140.113	453.514	134.398	453.514	116.704	453.514	104.683	453.514	147.006	453.514	137.468	453.514	142.916	453.799	125.14	453.799	160.064	453.799	154.756	453.799	160.762		453.398	182.162	453.826	169.901	453.826	189.648	453.826	186.996	453.826	202.105	453.826	236.156	453.826	216.395	453.826	229.65	453.826	-114.392	453.826	-101.522	453.826	-181.697	453.826	-167.481
454.738	151.943	454.738	140.915	454.738	131.198	454.738	107.905	454.738	109.884	454.738	145.006	454.738	142.269	454.738	142.516	455.024	128.341	455.024	158.064	455.024	165.557	455.024	165.163		454.623	164.561	455.051	179.1	455.051	181.248	455.051	186.595	455.051	209.305	455.051	239.757	455.051	220.395	455.051	257.651	455.051	-111.591	455.051	-94.322	455.051	-188.496	455.051	-169.081
455.963	151.944	455.963	147.716	455.963	137.598	455.963	115.506	455.963	122.285	455.963	158.607	455.963	139.47	455.963	147.716	456.249	129.942	456.249	161.264	456.249	167.558	456.249	159.964		455.848	184.56	456.276	179.1	456.276	187.649	456.276	199.395	456.276	201.706	456.276	239.757	456.276	220.395	456.276	256.051	456.276	-93.59	456.276	-86.722	456.276	-179.696	456.276	-169.08
457.187	155.945	457.187	138.918	457.187	124.798	457.187	114.307	457.187	112.286	457.187	143.407	457.187	136.271	457.187	157.317	457.473	132.743	457.473	160.864	457.473	165.159	457.473	157.166		457.072	176.56	457.501	171.1	457.501	186.049	457.501	195.794	457.501	199.706	457.501	237.358	457.501	221.195	457.501	269.251	457.501	-104.388	457.501	-79.522	457.501	-179.295	457.501	-160.68
458.412	153.946	458.412	143.32	458.412	131.598	458.412	116.708	458.412	107.487	458.412	156.608	458.412	142.672	458.412	156.117	458.698	132.344	458.698	159.665	458.698	164.36	458.698	161.167		458.295	180.559	458.725	171.1	458.725	182.449	458.725	188.994	458.725	203.706	458.725	238.958	458.725	232.395	458.725	268.851	458.725	-94.787	458.725	-69.121	458.725	-182.094	458.725	-167.479
459.636	151.947	459.636	142.921	459.636	127.998	459.636	118.709	459.636	112.287	459.636	149.809	459.636	146.673	459.636	154.517	459.922	135.945	459.922	159.665	459.922	167.962	459.922	167.568		459.52	186.158	459.948	173.499	459.948	185.249	459.948	195.793	459.948	215.307	459.948	250.959	459.948	237.995	459.948	270.451	459.948	-96.786	459.948	-69.121	459.948	-176.493	459.948	-163.879
460.86	155.148	460.86	141.323	460.86	125.998	460.86	113.11	460.86	114.288	460.86	159.009	460.86	148.674	460.86	165.718	461.146	141.946	461.146	160.865	461.146	167.963	461.146	157.569		460.744	177.757	461.172	184.699	461.172	195.249	461.172	189.392	461.172	209.307	461.172	255.359	461.172	227.995	461.172	290.451	461.172	-80.784	461.172	-62.721	461.172	-177.692	461.172	-173.879
462.084	147.95	462.084	148.924	462.084	133.598	462.084	116.711	462.084	109.089	462.084	154.61	462.084	154.274	462.084	162.518	462.37	134.347	462.37	172.865	462.37	158.364	462.37	168.77		461.968	177.357	462.396	174.699	462.396	193.249	462.396	203.792	462.396	204.907	462.396	264.16	462.396	238.795	462.396	286.051	462.396	-75.983	462.396	-51.121	462.396	-169.691	462.396	-163.478
463.308	155.951	463.308	150.126	463.308	133.198	463.308	117.512	463.308	109.49	463.308	158.211	463.308	149.475	463.308	159.318	463.592	145.148	463.592	172.065	463.592	170.765	463.592	167.171		463.191	175.356	463.619	178.298	463.619	188.049	463.619	183.391	463.619	211.708	463.619	268.56	463.619	247.195	463.619	292.852	463.619	-74.782	463.619	-49.92	463.619	-180.49	463.619	-166.278
464.531	149.152	464.531	145.328	464.531	134.798	464.531	116.713	464.531	115.491	464.531	157.811	464.531	150.676	464.531	166.119	464.815	144.349	464.815	173.266	464.815	167.166	464.815	172.372		464.415	182.155	464.843	177.098	464.843	190.05	464.843	196.99	464.843	214.508	464.843	261.361	464.843	253.195	464.843	310.452	464.843	-70.781	464.843	-43.12	464.843	-174.089	464.843	-166.278
465.754	155.153	465.754	149.329	465.754	140.398	465.754	119.914	465.754	111.092	465.754	163.812	465.754	159.877	465.754	178.919	466.039	147.95	466.039	170.866	466.039	165.167	466.039	173.973		465.638	182.154	466.066	176.698	466.066	196.05	466.066	197.39	466.066	214.908	466.066	286.561	466.066	251.995	466.066	308.052	466.066	-56.379	466.066	-32.72	466.066	-162.088	466.066	-169.477
466.976	157.554	466.976	146.531	466.976	143.198	466.976	117.915	466.976	120.293	466.976	163.413	466.976	155.478	466.976	168.119	467.262	140.751	467.262	164.466	467.262	165.968	467.262	162.375		466.861	178.954	467.289	181.897	467.289	197.25	467.289	204.189	467.289	212.909	467.289	276.562	467.289	252.395	467.289	324.452	467.289	-47.178	467.289	-33.92	467.289	-161.687	467.289	-155.877
468.199	162.355	468.199	150.932	468.199	140.398	468.199	126.316	468.199	111.094	468.199	167.413	468.199	155.879	468.199	170.52	468.484	145.552	468.484	174.066	468.484	159.969	468.484	166.776		468.083	173.753	468.512	177.497	468.512	193.25	468.512	189.388	468.512	207.709	468.512	271.362	468.512	263.595	468.512	322.852	468.512	-44.377	468.512	-28.719	468.512	-168.086	468.512	-164.276
469.422	152.756	469.422	144.934	469.422	141.598	469.422	118.717	469.422	115.094	469.422	163.014	469.422	160.679	469.422	173.32	469.707	147.154	469.707	171.266	469.707	160.37	469.707	171.977		469.305	186.152	469.733	167.897	469.733	182.05	469.733	194.988	469.733	208.909	469.733	278.163	469.733	264.395	469.733	314.052	469.733	-41.176	469.733	-29.119	469.733	-160.885	469.733	-165.476
470.644	162.757	470.644	152.936	470.644	133.598	470.644	115.118	470.644	119.495	470.644	170.615	470.644	160.28	470.644	168.121	470.93	150.355	470.93	164.467	470.93	171.972	470.93	176.378		470.528	177.751	470.955	178.696	470.955	182.45	470.955	193.387	470.955	217.71	470.955	293.763	470.955	271.595	470.955	336.053	470.955	-35.974	470.955	-23.119	470.955	-164.484	470.955	-170.276
471.866	150.758	471.866	151.337	471.866	146.798	471.866	123.919	471.866	119.096	471.866	159.415	471.866	161.081	471.866	174.121	472.15	152.756	472.15	164.867	472.15	167.973	472.15	175.979		471.75	183.351	472.178	185.496	472.178	196.05	472.178	204.187	472.178	224.91	472.178	290.964	472.178	273.995	472.178	334.053	472.178	-34.373	472.178	-13.919	472.178	-168.883	472.178	-155.475
473.088	159.159	473.088	158.939	473.088	130.798	473.088	115.919	473.088	112.297	473.088	167.816	473.088	159.482	473.088	172.121	473.372	140.757	473.372	166.867	473.372	165.974	473.372	171.58		472.972	174.95	473.4	184.296	473.4	196.051	473.4	206.186	473.4	219.71	473.4	274.964	473.4	266.794	473.4	325.653	473.4	-35.172	473.4	-13.518	473.4	-160.082	473.4	-161.875
474.309	159.16	474.309	155.34	474.309	141.598	474.309	114.72	474.309	115.098	474.309	161.016	474.309	149.483	474.309	171.322	474.594	148.758	474.594	176.067	474.594	162.375	474.594	159.181		474.194	182.949	474.621	168.295	474.621	194.851	474.621	198.185	474.621	218.511	474.621	279.765	474.621	267.994	474.621	334.853	474.621	-36.77	474.621	-1.918	474.621	-160.881	474.621	-159.475
475.531	156.361	475.531	150.542	475.531	127.598	475.531	118.721	475.531	109.899	475.531	156.217	475.531	153.884	475.531	178.122	475.816	147.559	475.816	170.467	475.816	169.176	475.816	163.583		475.414	182.548	475.842	178.695	475.842	187.251	475.842	197.385	475.842	205.311	475.842	280.565	475.842	277.194	475.842	318.453	475.842	-32.769	475.842	-13.518	475.842	-173.28	475.842	-166.674
476.752	156.762	476.752	146.944	476.752	138.398	476.752	111.922	476.752	110.3	476.752	161.018	476.752	152.284	476.752	173.322	477.037	144.76	477.037	168.868	477.037	151.577	477.037	165.584		476.636	180.148	477.063	175.495	477.063	176.451	477.063	197.384	477.063	214.911	477.063	275.766	477.063	269.994	477.063	319.653	477.063	-51.968	477.063	-17.118	477.063	-161.279	477.063	-170.674
477.973	153.563	477.973	148.545	477.973	138.398	477.973	113.923	477.973	108.701	477.973	153.018	477.973	164.685	477.973	168.123	478.257	148.761	478.257	171.268	478.257	165.978	478.257	177.985		477.857	183.747	478.284	179.895	478.284	189.651	478.284	191.383	478.284	218.512	478.284	280.566	478.284	259.994	478.284	336.053	478.284	-51.967	478.284	-22.717	478.284	-167.278	478.284	-158.673
479.193	152.364	479.193	146.147	479.193	132.398	479.193	111.924	479.193	109.502	479.193	157.419	479.193	158.286	479.193	176.923	479.478	145.162	479.478	165.668	479.478	162.379	479.478	165.186		479.078	184.546	479.506	176.294	479.506	181.251	479.506	194.183	479.506	216.512	479.506	275.767	479.506	260.794	479.506	316.454	479.506	-45.165	479.506	-28.317	479.506	-172.078	479.506	-170.673
480.414	151.966	480.414	146.149	480.414	134.798	480.414	116.725	480.414	111.902	480.414	167.82	480.414	155.487	480.414	157.323	480.699	144.763	480.699	169.268	480.699	165.98	480.699	168.387		480.298	178.545	480.726	169.894	480.726	190.452	480.726	198.982	480.726	213.312	480.726	276.567	480.726	251.194	480.726	311.254	480.726	-56.764	480.726	-37.517	480.726	-176.077	480.726	-169.473
481.635	153.567	481.635	148.55	481.635	136.798	481.635	112.726	481.635	107.903	481.635	163.42	481.635	149.888	481.635	183.724	481.92	140.764	481.92	169.668	481.92	167.182	481.92	169.188		481.519	184.945	481.946	177.894	481.946	184.852	481.946	189.381	481.946	214.113	481.946	266.968	481.946	265.594	481.946	306.054	481.946	-42.363	481.946	-25.117	481.946	-175.276	481.946	-170.672
482.855	153.968	482.855	146.952	482.855	139.998	482.855	117.527	482.855	115.904	482.855	156.621	482.855	150.689	482.855	178.124	483.139	143.165	483.139	173.269	483.139	164.783	483.139	171.189		482.739	178.144	483.166	173.493	483.166	197.652	483.166	195.781	483.166	205.313	483.166	265.368	483.166	261.994	483.166	310.854	483.166	-59.161	483.166	-51.916	483.166	-171.275	483.166	-165.872
484.074	149.169	484.074	148.153	484.074	134.398	484.074	117.528	484.074	111.105	484.074	157.422	484.074	162.689	484.074	165.325	484.359	146.366	484.359	167.669	484.359	163.584	484.359	157.19		483.96	177.743	484.386	170.693	484.386	179.252	484.386	193.38	484.386	212.913	484.386	264.569	484.386	247.994	484.386	301.654	484.386	-71.16	484.386	-43.516	484.386	-178.474	484.386	-165.872
485.294	157.97	485.294	149.355	485.294	134.398	485.294	116.329	485.294	115.506	485.294	158.222	485.294	151.89	485.294	158.925	485.579	146.767	485.579	160.869	485.579	159.185	485.579	164.392		485.178	174.142	485.605	171.893	485.605	192.052	485.605	186.98	485.605	210.914	485.605	249.769	485.605	245.994	485.605	294.854	485.605	-67.559	485.605	-51.516	485.605	-178.073	485.605	-171.071
486.514	149.171	486.514	156.557	486.514	131.198	486.514	110.73	486.514	113.907	486.514	155.823	486.514	147.091	486.514	167.325	486.799	137.968	486.799	167.669	486.799	169.586	486.799	164.393		486.398	176.942	486.825	170.692	486.825	194.052	486.825	192.579	486.825	217.314	486.825	260.97	486.825	242.394	486.825	290.455	486.825	-76.358	486.825	-53.516	486.825	-184.072	486.825	-169.871
487.734	149.972	487.734	148.958	487.734	133.598	487.734	114.731	487.734	111.508	487.734	167.824	487.734	155.492	487.734	158.926	488.018	140.769	488.018	167.269	488.018	164.787	488.018	165.994		487.618	176.141	488.045	170.292	488.045	189.652	488.045	190.978	488.045	209.714	488.045	257.37	488.045	242.794	488.045	292.055	488.045	-80.756	488.045	-62.315	488.045	-181.271	488.045	-173.87
488.952	149.173	488.952	147.36	488.952	135.998	488.952	115.932	488.952	113.909	488.952	156.224	488.952	150.293	488.952	168.926	489.237	144.371	489.237	164.87	489.237	157.988	489.237	170.795		488.838	183.74	489.264	181.492	489.264	183.653	489.264	190.178	489.264	209.315	489.264	261.371	489.264	235.594	489.264	286.455	489.264	-85.555	489.264	-71.915	489.264	-176.47	489.264	-175.07
490.172	150.374	490.172	151.361	490.172	143.598	490.172	117.133	490.172	115.91	490.172	153.825	490.172	137.894	490.172	158.926	490.456	133.572	490.456	165.27	490.456	161.989	490.456	162.796		490.056	173.739	490.482	166.291	490.482	186.453	490.482	190.577	490.482	207.715	490.482	246.971	490.482	229.594	490.482	280.455	490.482	-95.154	490.482	-74.715	490.482	-179.269	490.482	-173.07
491.391	151.975	491.391	147.363	491.391	130.398	491.391	128.334	491.391	113.91	491.391	154.225	491.391	141.895	491.391	166.527	491.674	137.173	491.674	169.27	491.674	162.79	491.674	158.397		491.275	174.939	491.701	174.291	491.701	178.053	491.701	192.176	491.701	196.515	491.701	249.772	491.701	229.194	491.701	275.255	491.701	-96.353	491.701	-87.115	491.701	-180.868	491.701	-167.469
492.608	146.776	492.608	145.365	492.608	139.598	492.608	121.535	492.608	110.311	492.608	157.826	492.608	152.695	492.608	155.727	492.893	129.174	492.893	168.47	492.893	161.992	492.893	159.598		492.494	169.338	492.92	174.291	492.92	186.053	492.92	180.976	492.92	204.915	492.92	240.572	492.92	227.594	492.92	270.855	492.92	-98.351	492.92	-79.115	492.92	-190.867	492.92	-178.269
493.827	147.577	493.827	128.966	493.827	127.998	493.827	113.536	493.827	110.312	493.827	151.427	493.827	146.696	493.827	158.927	494.112	130.775	494.112	170.87	494.112	164.793	494.112	159.199		493.711	176.937	494.138	163.891	494.138	177.253	494.138	188.575	494.138	200.516	494.138	246.573	494.138	222.794	494.138	259.656	494.138	-105.55	494.138	-87.114	494.138	-178.466	494.138	-179.069
495.046	143.178	495.046	138.568	495.046	121.998	495.046	121.937	495.046	116.313	495.046	149.827	495.046	144.697	495.046	164.528	495.329	139.976	495.329	163.671	495.329	159.194	495.329	151.201		494.93	175.736	495.356	163.89	495.356	172.453	495.356	183.774	495.356	198.516	495.356	242.573	495.356	217.994	495.356	249.256	495.356	-108.349	495.356	-93.114	495.356	-191.265	495.356	-184.668
496.263	142.779	496.263	146.169	496.263	133.598	496.263	116.338	496.263	111.914	496.263	157.828	496.263	154.298	496.263	159.728	496.547	131.177	496.547	170.471	496.547	165.995	496.547	162.802		496.148	174.136	496.574	168.29	496.574	174.853	496.574	193.774	496.574	198.916	496.574	236.574	496.574	214.394	496.574	251.656	496.574	-111.148	496.574	-97.914	496.574	-188.064	496.574	-166.668
497.481	153.981	497.481	147.771	497.481	128.398	497.481	129.538	497.481	124.715	497.481	160.229	497.481	160.699	497.481	161.729	497.766	130.778	497.766	177.671	497.766	163.596	497.766	161.203		497.365	176.935	497.791	174.29	497.791	192.854	497.791	194.173	497.791	208.517	497.791	245.774	497.791	228.794	497.791	247.256	497.791	-113.146	497.791	-95.114	497.791	-188.463	497.791	-171.468
498.699	145.582	498.699	135.373	498.699	122.398	498.699	109.139	498.699	129.516	498.699	153.029	498.699	138.7	498.699	157.329	498.982	131.579	498.982	175.271	498.982	163.597	498.982	158.804		498.583	180.934	499.009	163.089	499.009	179.254	499.009	180.173	499.009	189.717	499.009	228.974	499.009	217.594	499.009	251.656	499.009	-119.945	499.009	-104.713	499.009	-180.862	499.009	-178.267
499.915	141.983	499.915	139.774	499.915	129.998	499.915	112.74	499.915	104.717	499.915	141.83	499.915	148.7	499.915	146.129	500.2	134.78	500.2	158.871	500.2	151.198	500.2	155.605		499.801	172.133	500.227	159.089	500.227	179.654	500.227	188.172	500.227	196.917	500.227	230.175	500.227	205.194	500.227	234.456	500.227	-117.544	500.227	-111.513	500.227	-196.461	500.227	-181.467
501.133	139.184	501.133	142.576	501.133	124.798	501.133	120.341	501.133	117.917	501.133	149.031	501.133	133.901	501.133	136.93	501.417	124.781	501.417	158.072	501.417	165.999	501.417	153.606		501.017	164.133	501.443	171.889	501.443	175.654	501.443	189.771	501.443	196.918	501.443	224.575	501.443	216.794	501.443	244.456	501.443	-124.342	501.443	-106.313	501.443	-194.061	501.443	-188.266
502.35	140.785	502.35	134.977	502.35	123.598	502.35	108.342	502.35	109.518	502.35	150.231	502.35	147.502	502.35	147.33	502.633	127.182	502.633	162.072	502.633	149.6	502.633	160.407		502.235	168.932	502.661	162.688	502.661	187.654	502.661	188.971	502.661	208.118	502.661	226.576	502.661	201.194	502.661	234.857	502.661	-123.541	502.661	-101.913	502.661	-189.26	502.661	-171.866
503.566	142.786	503.566	133.779	503.566	121.998	503.566	110.743	503.566	109.519	503.566	144.632	503.566	137.503	503.566	152.53	503.851	131.183	503.851	155.672	503.851	150.802	503.851	154.809		503.451	170.931	503.876	160.288	503.876	177.254	503.876	186.17	503.876	194.918	503.876	220.976	503.876	207.594	503.876	240.457	503.876	-117.14	503.876	-113.512	503.876	-189.659	503.876	-176.266
504.783	136.387	504.783	136.181	504.783	123.198	504.783	104.744	504.783	101.12	504.783	145.833	504.783	141.504	504.783	148.531	505.066	119.984	505.066	158.872	505.066	151.603	505.066	156.01		504.668	168.53	505.093	171.888	505.093	169.255	505.093	189.769	505.093	200.919	505.093	220.177	505.093	202.794	505.093	236.857	505.093	-124.339	505.093	-113.912	505.093	-185.258	505.093	-173.465
505.999	133.988	505.999	135.782	505.999	118.798	505.999	102.745	505.999	105.921	505.999	137.433	505.999	131.905	505.999	138.131	506.283	127.585	506.283	146.072	506.283	145.204	506.283	148.011		505.885	155.33	506.31	168.687	506.31	168.855	506.31	189.769	506.31	190.119	506.31	223.377	506.31	193.194	506.31	232.457	506.31	-125.137	506.31	-118.312	506.31	-190.857	506.31	-184.265
507.215	135.589	507.215	134.984	507.215	117.998	507.215	99.146	507.215	103.522	507.215	141.034	507.215	131.905	507.215	136.931	507.5	111.986	507.5	149.273	507.5	148.005	507.5	142.812		507.1	168.129	507.525	163.887	507.525	174.455	507.525	182.168	507.525	199.719	507.525	222.178	507.525	199.594	507.525	239.257	507.525	-124.336	507.525	-119.512	507.525	-189.256	507.525	-180.665
508.432	129.19	508.432	138.185	508.432	108.798	508.432	97.947	508.432	94.723	508.432	133.834	508.432	133.106	508.432	140.932	508.715	117.188	508.715	149.273	508.715	146.806	508.715	148.813		508.316	158.528	508.742	144.287	508.742	176.055	508.742	188.167	508.742	196.52	508.742	225.778	508.742	195.194	508.742	223.657	508.742	-136.335	508.742	-123.911	508.742	-194.455	508.742	-197.464
509.647	129.191	509.647	128.987	509.647	113.998	509.647	103.548	509.647	100.724	509.647	138.235	509.647	126.307	509.647	136.532	509.931	121.589	509.931	150.473	509.931	142.407	509.931	148.814		509.531	170.927	509.957	161.087	509.957	181.255	509.957	187.767	509.957	198.12	509.957	224.979	509.957	209.594	509.957	239.258	509.957	-134.733	509.957	-112.711	509.957	-199.654	509.957	-178.264
510.863	137.992	510.863	128.589	510.863	119.598	510.863	91.949	510.863	97.125	510.863	135.436	510.863	133.908	510.863	131.332	511.145	124.79	511.145	150.473	511.145	140.008	511.145	144.415		510.747	168.927	511.173	160.286	511.173	182.855	511.173	188.566	511.173	195.32	511.173	228.579	511.173	198.794	511.173	234.458	511.173	-127.132	511.173	-129.111	511.173	-196.053	511.173	-181.063
512.077	136.793	512.077	133.39	512.077	115.998	512.077	106.35	512.077	106.325	512.077	140.636	512.077	132.709	512.077	138.933	512.361	119.591	512.361	152.473	512.361	150.409	512.361	146.816		511.963	171.726	512.388	165.086	512.388	183.255	512.388	189.366	512.388	196.121	512.388	238.18	512.388	203.594	512.388	245.258	512.388	-125.531	512.388	-119.111	512.388	-196.052	512.388	-178.263
513.293	139.594	513.293	129.792	513.293	117.198	513.293	86.351	513.293	100.326	513.293	137.037	513.293	130.71	513.293	134.133	513.576	113.592	513.576	151.674	513.576	147.21	513.576	139.218		513.177	168.525	513.603	162.286	513.603	182.056	513.603	174.565	513.603	200.521	513.603	223.38	513.603	195.994	513.603	228.458	513.603	-141.13	513.603	-117.51	513.603	-191.651	513.603	-182.263
514.507	132.395	514.507	129.393	514.507	110.798	514.507	99.552	514.507	100.727	514.507	132.638	514.507	121.11	514.507	134.934	514.791	121.193	514.791	146.474	514.791	137.212	514.791	149.219		514.393	163.325	514.818	174.285	514.818	179.256	514.818	184.564	514.818	194.521	514.818	220.181	514.818	203.594	514.818	237.658	514.818	-127.928	514.818	-126.31	514.818	-200.85	514.818	-185.462
515.722	135.997	515.722	132.595	515.722	109.198	515.722	94.753	515.722	95.528	515.722	137.438	515.722	123.511	515.722	132.534	516.006	108.394	516.006	141.274	516.006	141.613	516.006	149.62		515.607	171.324	516.032	159.085	516.032	176.456	516.032	187.764	516.032	190.922	516.032	221.381	516.032	200.794	516.032	238.058	516.032	-133.927	516.032	-119.11	516.032	-204.849	516.032	-180.262
516.936	135.998	516.936	127.797	516.936	111.198	516.936	97.554	516.936	91.129	516.936	131.439	516.936	117.112	516.936	131.734	517.22	108.795	517.22	145.674	517.22	143.614	517.22	144.821		516.822	168.123	517.247	155.485	517.247	170.056	517.247	183.363	517.247	199.322	517.247	218.182	517.247	202.794	517.247	227.659	517.247	-134.326	517.247	-128.31	517.247	-200.448	517.247	-183.862
518.151	132.399	518.151	129.798	518.151	111.598	518.151	93.955	518.151	98.33	518.151	131.44	518.151	134.713	518.151	124.935	518.435	113.196	518.435	142.474	518.435	144.415	518.435	143.622		518.036	164.122	518.46	161.884	518.46	169.656	518.46	186.962	518.46	200.922	518.46	228.582	518.46	204.794	518.46	241.659	518.46	-127.125	518.46	-125.109	518.46	-194.847	518.46	-180.661
519.364	130	519.364	122.6	519.364	108.398	519.364	103.156	519.364	95.931	519.364	130.24	519.364	117.114	519.364	138.135	519.648	119.997	519.648	144.475	519.648	145.216	519.648	152.023		519.25	168.122	519.675	159.084	519.675	172.856	519.675	191.362	519.675	196.123	519.675	224.183	519.675	203.994	519.675	228.459	519.675	-123.523	519.675	-115.509	519.675	-193.646	519.675	-182.661
520.579	130.401	520.579	127.801	520.579	111.598	520.579	90.357	520.579	93.132	520.579	127.441	520.579	127.115	520.579	132.535	520.863	112.798	520.863	146.075	520.863	140.017	520.863	143.224		520.463	167.321	520.888	163.484	520.888	170.857	520.888	187.761	520.888	197.323	520.888	224.583	520.888	204.794	520.888	227.659	520.888	-134.722	520.888	-121.909	520.888	-189.645	520.888	-181.46
521.792	126.402	521.792	131.403	521.792	100.798	521.792	98.358	521.792	101.933	521.792	129.441	521.792	116.715	521.792	134.536	522.075	107.999	522.075	136.875	522.075	142.418	522.075	140.826		521.678	164.12	522.102	162.683	522.102	183.657	522.102	184.96	522.102	194.523	522.102	232.984	522.102	201.594	522.102	232.059	522.102	-137.521	522.102	-121.509	522.102	-190.444	522.102	-184.26
523.006	132.403	523.006	129.005	523.006	109.198	523.006	98.358	523.006	88.333	523.006	136.642	523.006	125.916	523.006	134.536	523.29	112.4	523.29	142.875	523.29	142.019	523.29	135.227		522.891	166.119	523.315	157.483	523.315	158.457	523.315	183.36	523.315	203.324	523.315	223.784	523.315	209.994	523.315	222.459	523.315	-123.919	523.315	-111.908	523.315	-193.243	523.315	-191.86
524.219	123.604	524.219	132.206	524.219	113.998	524.219	95.159	524.219	95.134	524.219	135.843	524.219	130.317	524.219	128.936	524.502	117.201	524.502	143.675	524.502	141.22	524.502	144.428		524.104	165.719	524.529	157.483	524.529	179.257	524.529	184.159	524.529	197.724	524.529	223.785	524.529	206.794	524.529	245.66	524.529	-127.118	524.529	-115.908	524.529	-194.043	524.529	-178.659
525.432	137.605	525.432	133.008	525.432	107.598	525.432	89.96	525.432	97.535	525.432	133.843	525.432	128.318	525.432	132.937	525.714	117.602	525.714	151.276	525.714	145.622	525.714	154.829		525.317	164.518	525.741	161.482	525.741	179.257	525.741	186.159	525.741	209.724	525.741	239.385	525.741	213.194	525.741	249.66	525.741	-123.117	525.741	-118.308	525.741	-186.042	525.741	-196.659
526.644	125.206	526.644	123.409	526.644	111.598	526.644	105.161	526.644	96.736	526.644	133.844	526.644	127.519	526.644	127.737	526.928	112.403	526.928	150.076	526.928	146.823	526.928	139.23		526.53	165.317	526.955	159.882	526.955	174.457	526.955	188.558	526.955	199.325	526.955	220.586	526.955	201.194	526.955	237.66	526.955	-123.916	526.955	-111.508	526.955	-191.641	526.955	-187.059
527.858	137.207	527.858	136.211	527.858	113.997	527.858	107.562	527.858	95.537	527.858	134.245	527.858	130.32	527.858	141.338	528.14	119.205	528.14	144.476	528.14	144.824	528.14	142.031		527.742	159.316	528.167	157.882	528.167	169.657	528.167	181.757	528.167	204.125	528.167	233.386	528.167	205.194	528.167	238.46	528.167	-120.314	528.167	-101.107	528.167	-195.64	528.167	-190.258
529.07	138.408	529.07	134.213	529.07	112.397	529.07	109.163	529.07	94.738	529.07	133.045	529.07	132.721	529.07	140.538	529.353	127.606	529.353	156.476	529.353	147.625	529.353	154.832		528.954	164.116	529.379	165.082	529.379	182.458	529.379	182.157	529.379	190.925	529.379	232.187	529.379	209.194	529.379	240.86	529.379	-119.513	529.379	-106.307	529.379	-192.439	529.379	-183.458
530.283	144.409	530.283	136.614	530.283	119.197	530.283	107.164	530.283	105.139	530.283	142.246	530.283	141.521	530.283	145.738	530.564	119.607	530.564	152.876	530.564	142.426	530.564	154.033		530.167	170.515	530.591	171.081	530.591	176.858	530.591	194.156	530.591	208.526	530.591	239.787	530.591	216.794	530.591	242.86	530.591	-106.312	530.591	-102.307	530.591	-186.838	530.591	-185.857
531.494	135.61	531.494	133.416	531.494	117.997	531.494	96.765	531.494	90.34	531.494	137.047	531.494	130.322	531.494	136.139	531.777	124.008	531.777	150.077	531.777	141.227	531.777	146.835		531.379	170.114	531.803	162.281	531.803	173.258	531.803	186.155	531.803	194.526	531.803	238.588	531.803	219.994	531.803	245.26	531.803	-121.911	531.803	-101.107	531.803	-181.237	531.803	-186.257
532.705	141.611	532.705	133.817	532.705	117.197	532.705	100.766	532.705	95.94	532.705	137.447	532.705	127.923	532.705	145.339	532.988	121.209	532.988	144.877	532.988	142.428	532.988	152.036		532.591	162.913	533.015	155.881	533.015	169.258	533.015	190.955	533.015	199.326	533.015	236.988	533.015	221.594	533.015	243.261	533.015	-106.709	533.015	-109.106	533.015	-190.436	533.015	-181.457
533.918	139.613	533.918	133.819	533.918	117.597	533.918	102.767	533.918	99.541	533.918	142.248	533.918	131.924	533.918	142.539	534.199	124.01	534.199	149.277	534.199	146.429	534.199	141.237		533.802	164.513	534.226	162.28	534.226	177.258	534.226	186.554	534.226	201.327	534.226	240.189	534.226	219.194	534.226	263.261	534.226	-120.708	534.226	-91.106	534.226	-189.635	534.226	-193.056
535.128	140.814	535.128	135.821	535.128	123.997	535.128	103.168	535.128	99.542	535.128	137.049	535.128	135.525	535.128	149.74	535.411	128.811	535.411	154.477	535.411	147.63	535.411	152.838		535.015	166.912	535.437	167.08	535.437	182.058	535.437	183.753	535.437	200.927	535.437	248.189	535.437	224.394	535.437	251.261	535.437	-103.907	535.437	-108.306	535.437	-195.234	535.437	-185.456
[truncated: 3,742 more rows]
[truncated: 24 more columns]

## Sheet: Figure 3b
NiFe-MORH																									NiFe-MORD
OCP		1.12 V		1.22 V		1.32 V		1.37 V		1.42 V		1.47 V		1.52 V		1.42 V		1.32 V		1.22 V		1.12 V			OCP		1.12 V		1.22 V		1.32 V		1.37 V		1.42 V		1.47 V		1.52 V		1.42 V		1.32 V		1.22 V		1.12 V
[truncated: 4,091 more rows]

## Sheet: Figure 3c
w/o MeOH		Inject 3M MeOH		w/ 3M MeOH
[truncated: 30,003 more rows]

## Sheet: Figure 3d
w/o MeOH		Inject 3M MeOH		w/ 3M MeOH
[truncated: 30,019 more rows]

## Sheet: Figure 4a
CH3OH (3 M)/H2O		CH3OD (3 M)/D2O
[truncated: 1,183 more rows]

[truncated: 70 more sheets: Figure 4a inset, Figure 4b, Figure 4c, Figure 4c inset, Figure 4d, Figure 5b, Figure 5c, Figure S3, Figure S4a, Figure S4b, Figure S4c, Figure S4d, Figure S5a, Figure S5b, Figure S5c, Figure S5d, Figure S6a, Figure S6b, Figure S7a, Figure S7b …]
